# Supplementary material for: The Role of GDF15 in Regulating the Canonical Pathways of the Tumor Microenvironment in Wild-Type p53 Ovarian Tumor and Its Response to Chemotherapy
Source: Cancers (Basel). 2020 Oct 19;12(10):3043. doi: 10.3390/cancers12103043 (PMC7650722; doi:10.3390/cancers12103043)
Supplement: Supplementary file 1 [file cancers-12-03043-s001.zip]

Archive with 3 entries (2 files):
- Supplemantary File/
- Supplemantary File/cancers-944995-supplementary.pdf
- Supplemantary File/Supplemental Tables.xls
