# Supplementary material for: The Role of GDF15 in Regulating the Canonical Pathways of the Tumor Microenvironment in Wild-Type p53 Ovarian Tumor and Its Response to Chemotherapy
Source: Cancers (Basel). 2020 Oct 19;12(10):3043. doi: 10.3390/cancers12103043 (PMC7650722; doi:10.3390/cancers12103043)
Supplement: Supplementary file 1 [file cancers-12-03043-s001.zip › Supplemantary File/Supplemental Tables.xls]

## Sheet: Table S1
Table S1. Differentially expressed genes in cisplatin treated A2780 cells with wild-type p53.
probe set	gene	Accession	EntrezGene	Description	Mean Expression	fold change
202284_s_at	CDKN1A: cyclin-dependent kinase inhibitor 1A (p21, Cip1)	NM_000389	1026	g11386202	5459.16	15.59
221577_x_at	GDF15: growth differentiation factor 15	AF003934	9518	g2290971	4226.47	52.04
210609_s_at	TP53I3: tumor protein p53 inducible protein 3	BC000474	9540	g12653408	3849.3	5.3
201236_s_at	BTG2: BTG family, member 2	NM_006763	7832	g5802987	1869.16	14.18
207813_s_at	FDXR: ferredoxin reductase	NM_004110	2232	g13435351	1790.61	6.02
218769_s_at	ANKRA2: ankyrin repeat, family A (RFXANK-like), 2	NM_023039	57763	g12746411	1139.64	5.71
210592_s_at	SAT1: spermidine/spermine N1-acetyltransferase 1	M55580	6303	g338335	1114.83	11.84
201939_at	PLK2: polo-like kinase 2	NM_006622	10769	g5730054	649.25	9.87
206907_at	TNFSF9: tumor necrosis factor (ligand) superfamily, member 9	NM_003811	8744	g4507608	506.27	12.9
227099_s_at	C11orf96: chromosome 11 open reading frame 96	AW276078	387763	Hs.127824.0	385.43	49.71
238733_at	MDM2: MDM2 proto-oncogene, E3 ubiquitin protein ligase	AI422414	4193	Hs.116932.0	336.51	21.4
203650_at	PROCR: protein C receptor, endothelial	NM_006404	10544	g5453645	278.57	17.95
204780_s_at	FAS: Fas cell surface death receptor	AA164751	355	Hs.82359.0	232.36	7.85
209652_s_at	PGF: placental growth factor	BC001422	5228	g12802997	231.19	13.86
231478_at	LOC729966 /// PDE4C: uncharacterized LOC729966 /// phosphodiesterase 4C, cAMP-specific	AI051127	5143 /// 729966	Hs.132584.0	177.94	10.26
208345_s_at	POU3F1: POU class 3 homeobox 1	NM_002699	5453	g4505960	147.85	26.46
1559322_at	LOC727916: uncharacterized LOC727916	BC040303	727916	Hs2.166629.1	142.62	8.01
1554340_a_at	DRAXIN: dorsal inhibitory axon guidance protein	BC021286	374946	Hs2.352307.1	92.8	17.08
236359_at	SCN4B: sodium channel, voltage-gated, type IV, beta subunit	AW026241	6330	Hs.65239.0	91.26	11.97
240582_x_at	Hs.282178.0	BF508930		Hs.282178.0	87.65	9.83
210400_at	GRIN2C: glutamate receptor, ionotropic, N-methyl D-aspartate 2C	L76224	2905	g1196448	86.71	8.47
224520_s_at	BEST3: bestrophin 3	BC006440	144453	g13623640	32.39	13.02
204646_at	DPYD: dihydropyrimidine dehydrogenase	NM_000110	1806	g4557874	27.6	-10.38
221560_at	MARK4: MAP/microtubule affinity-regulating kinase 4	AB049127	57787	g13366083	26.29	21.2
218736_s_at	PALMD: palmdelphin	NM_017734	54873	g8923242	25.15	8.9
221541_at	CRISPLD2: cysteine-rich secretory protein LCCL domain containing 2	AL136861	83716	g12053226	20.79	20.79
1556304_s_at	LINC00899: long intergenic non-protein coding RNA 899	BC037213	100271722	Hs2.169942.1	19.04	19.04
217235_x_at	IGLL5: immunoglobulin lambda-like polypeptide 5	D84140	100423062	Hs.248043.0	18.34	18.34
240553_at	TESC: tescalcin	AI568755	54997	Hs.157564.0	16.47	11.7
237316_at	ANKDD1A: ankyrin repeat and death domain containing 1A	AI742584	348094	Hs.106214.0	15.76	14.83
231278_at	LOC101927503: uncharacterized LOC101927503	BF063966	101927503	Hs.153590.0	15.17	15.17
1569579_at	Hs2.254103.1	AW450527		Hs2.254103.1	14.24	14.24
1553483_at	TSGA10IP: testis specific, 10 interacting protein	NM_152762	254187	Hs2.350671.1	13.3	6.78
1560086_at	Hs2.132276.1	BC041381		Hs2.132276.1	13.17	11.19
216586_at	Hs.247799.0	X92986		Hs.247799.0	11.85	11.85
232706_s_at	TRABD: TraB domain containing	AW009248	80305	Hs.33026.2	10.89	10.89
222725_s_at	PALMD: palmdelphin	AI082747	54873	Hs.14606.0	10.09	10.09
232062_at	ADCY1: adenylate cyclase 1 (brain)	AK024415	107	Hs.282846.0	8.48	8.48
1564198_a_at	C10orf90: chromosome 10 open reading frame 90	AK057500	118611	Hs2.129481.4	7.89	7.89
230295_at	CAPN15: calpain 15	BF433759	6650	Hs.121293.0	5.37	-18.01
1559274_at	ZNF732: zinc finger protein 732	AW191584	654254	Hs2.259318.1	1.55	-20.03
1557607_at	LOC284080: uncharacterized LOC284080	AK096761	284080	Hs2.274864.1	1.12	-15.69
210082_at	ABCA4: ATP-binding cassette, sub-family A (ABC1), member 4	U88667	24	g1888526	1.07	-11.12
1564327_at	FLJ32790: hCG1983896	AK057352	642696	Hs2.350686.1	1.01	-10.09
228042_at	ADPRH: ADP-ribosylarginine hydrolase	N54957	141	Hs.100926.0	1.01	-11.59
200671_s_at	SPTBN1: spectrin, beta, non-erythrocytic 1	N92501	6711	Hs.107164.0	1	-8.04
234462_at	Hs.283402.1	S51397		Hs.283402.1	1	-8.34
230800_at	ADCY4: adenylate cyclase 4	AV699353	196883	Hs.58043.0	1	-9
234798_x_at	Hs.287771.0	AL136532		Hs.287771.0	1	-10.48

## Sheet: Table S2
Table S2. The number of sequencing reads mapped to mouse genome GRCm38 from RNAseq analysis of xenograft tumors
	PBS treated			Cisplatin treated			PBS treated			Cisplatin treated
	GDF15-NT1	GDF15-NT2	Average GDF15-NT	GDF15-NT1	GDF15-NT2	Average GDF15-NT	GDF15-KD1	GDF15-KD2	Average GDF15-KD	GDF15-KD1	GDF15-KD2	Average GDF15-KD
Total Reads	49285308	63557342		49285308	63557342		55524770	62393658		55524770	62393658
Reads mapped to mouse genome	9051214	9486700		24665116	8627860		10074073	11131154		11049914	10521155
% of reads mapped to mouse genome	0.18	0.15	17 ± 2 %	0.51	0.21	37 ± 16%	0.18	0.18	18 ± 0 %	0.17	0.21	19 ± 2 %
*GDF15-NT1 and GDF15-NT2 are two independent A2780 GDF15 non-target shRNA control tumors from mice treated with PBS or cisplatin.
*GDF15-KD1 and GDF15-KD2 are two independent A2780 GDF15 knockdown tumors from mice treated with PBS or cisplatin.
The increase in number of reads mapped to mouse genome indicated an increase in stromal cell components after cisplatin treatment for GDF15-NT

## Sheet: Table S3
Table S3. Differentially expressed genes from GDF15-NT A2780 tumors from mice treated with cisplatin versus PBS using RNAseq data mapping to human Genome GRCH38
			INT-PBS	2NT-PBS		INT-CIS	2NT-CIS
Feature ID	Fold Change (CIS/PBS)	P-value	Expression values (TPM)	Expression values (TPM)	NT-PBS Means	Expression values (TPM)	Expression values (TPM)	NT-CIS Means
A1BG	2.44063	0.01	14.27	6.12	10.19	11.78	37.97	24.87
AAMDC	1.89873	0.02	7.47	6.75	7.11	15.34	11.66	13.5
AARSD1	1.39397	0.02	37.77	38.53	38.15	54.41	51.94	53.18
ABCE1	-3.71067	0.02	46.03	86.08	66.05	15.23	20.38	17.8
ABHD11-AS1	8	0.03	0.5	0.19	0.34	1.57	3.87	2.72
ABHD8	1.45325	0.05	52.16	29.11	40.64	54.18	63.93	59.06
ACAA1	1.57482	0.02	34.39	25.36	29.87	44.94	49.15	47.04
ACACA	-3.60953	0.03	26.86	44.32	35.59	9.24	10.48	9.86
ACADS	1.78097	0.03	18.62	7.85	13.24	18.54	28.62	23.58
ACADVL	1.7473	0.00268	113.02	98.3	105.66	207.37	161.87	184.62
ACBD6	1.36922	0.02	83.46	82.63	83.04	127.41	99.99	113.7
ACLY	-3.80137	0.00386	182.2	261.04	221.62	52.26	64.34	58.3
ACOT8	1.67295	0.02	31.83	16.97	24.4	34.38	47.27	40.82
ACSF2	1.35842	0.04	31.61	27.65	29.63	36.51	43.98	40.25
ACTA2	3.4566	3.65e-05	34	19.01	26.5	112.39	70.8	91.6
ACTR1B	1.40811	0.05	53.07	36.18	44.62	46.77	78.9	62.83
ACY1	1.88239	0.00514	41.42	27.63	34.52	53.41	76.55	64.98
ADA	1.5172	0.04	19.42	13.15	16.28	23.75	25.65	24.7
ADAM19	2.69634	0.05	2.12	1.69	1.91	6.21	4.08	5.15
ADCYAP1	7.05263	0.04	0.15	0.61	0.38	0.06	5.3	2.68
ADPRHL2	1.53253	0.05	92.77	51.7	72.24	75.54	145.87	110.71
ADRM1	1.31987	0.05	146.26	102.73	124.49	163	165.62	164.31
AEN	2.02194	0.00168	41.74	33	37.37	61.65	89.47	75.56
AHCTF1	-3.90722	0.03	24.89	50.92	37.9	7.8	11.6	9.7
AHCYL1	-3.92445	0.04	31.82	113.62	72.72	14.55	22.5	18.53
AIP	1.57869	0.03	133.86	71.89	102.87	120.54	204.26	162.4
AK1	1.59244	0.02	27.8	20.89	24.34	42.33	35.18	38.76
ALKBH7	1.75542	0.04	186.28	91.42	138.85	125.2	362.28	243.74
ALPPL2	8.07018	0.009	0.41	0.73	0.57	3.29	5.9	4.6
AMD1	-3.75568	0.04	27.77	77.98	52.88	13.49	14.68	14.08
AMDHD2	1.78377	0.00941	16.15	14.64	15.4	25	29.95	27.47
AMIGO2	2.93548	0.04	1.47	2.26	1.86	2.4	8.51	5.46
AMY1B	3807.48	4.2e-06	0.56	0.52	0.54	4111.55	0.53	2056.04
AMY1C	#DIV/0!	3.56e-06	0	0	0	2673.3	0	1336.65
AMY2A	9324.45	1.71e-06	0.06	0.52	0.29	5407.72	0.46	2704.09
AMY2B	1722	5.89e-06	2.17	4.47	3.32	11432.3	1.83	5717.05
ANAPC11	1.74703	0.03	238.82	119.8	179.31	185.59	440.94	313.26
ANG	3.63636	0.05	0.92	1.05	0.99	5.95	1.25	3.6
ANKRD27	-3.68758	0.04	21.92	35.69	28.8	6.69	8.94	7.81
ANKRD39	1.57077	0.03	46.62	31.38	39	40.23	82.3	61.26
ANLN	-4.02423	0.01	34.09	62.26	48.17	9.66	14.28	11.97
ANP32E	-3.31448	0.02	100.83	167.5	134.17	40.77	40.2	40.48
ANXA2P2	2.62323	0.04	4	3.06	3.53	15.62	2.9	9.26
ANXA2R	4.41972	1.57e-06	13.32	7.99	10.65	49.65	44.49	47.07
AP1S1	2.02137	0.00179	140.52	99.12	119.82	200.17	284.23	242.2
APOC1	1.87268	0.01	35.02	20.91	27.96	36.52	68.21	52.36
APOD	12.32	0.02	0.5	0	0.25	4.88	1.29	3.08
APRT	1.52889	0.03	439.17	268.39	353.78	443.68	638.11	540.89
AQP3	3.05303	0.05	1.65	0.98	1.32	3.49	4.58	4.03
ARC	2.70476	0.02	3.02	3.28	3.15	9.99	7.04	8.52
AREG	69.4286	0.00223	0.07	0.07	0.07	8.11	1.6	4.86
ARF5	2.19288	0.00594	445.31	210.11	327.71	501.22	936.05	718.63
ARFIP2	1.50101	0.03	40.16	29.05	34.61	42.31	61.6	51.95
ARHGAP11A	-3.82682	0.05	18.8	39.97	29.39	5.02	10.34	7.68
ARHGAP32	-7.80469	0.03	4.12	15.86	9.99	0.96	1.59	1.28
ARID1A	-3.50295	0.02	44.71	62.13	53.42	15.24	15.26	15.25
ARL16	1.58322	0.02	82.78	54.08	68.43	82.65	134.03	108.34
ARL6IP4	1.5592	0.03	174.05	98.9	136.48	182.29	243.3	212.8
ARPC1B	1.27433	0.04	157.1	126.86	141.98	174.32	187.55	180.93
ARSI	4.62791	0.00809	0.91	1.68	1.29	7.79	4.15	5.97
ART5	2.84889	0.01	3.02	1.48	2.25	6.1	6.72	6.41
ASGR1	5.57576	0.000419	1.93	2.03	1.98	10.89	11.2	11.04
ASH1L	-5.25087	0.04	9.35	20.79	15.07	2.6	3.14	2.87
ASMTL_1	2.32949	0.00226	10.87	8.19	9.53	19.6	24.81	22.2
ASMTL_2	2.20061	0.00414	11.44	8.19	9.82	19.34	23.88	21.61
ASNA1	2.18773	0.01	384.69	152.9	268.79	337.7	838.38	588.04
ASPM	-5.68633	0.01	12.9	29.52	21.21	3.15	4.31	3.73
ASPSCR1	1.72805	0.01	45.25	27.41	36.33	55.8	69.75	62.78
ASTN2	2.84266	0.00912	3.06	2.66	2.86	8.36	7.9	8.13
ATAD2	-4.50546	0.00756	32.89	57.86	45.37	7.98	12.15	10.07
ATF4P3	6.85714	0.04	0.33	0.37	0.35	4.59	0.21	2.4
ATG101	1.76674	0.01	89.35	46.54	67.95	107.67	132.44	120.05
ATOX1	1.72062	0.00673	203.22	135.11	169.16	295.74	286.39	291.06
ATP5IF1	1.35333	0.02	117.26	113.06	115.16	163.22	148.49	155.85
ATP5MD	1.38597	0.00814	82.03	133.18	107.6	149.69	148.58	149.13
ATP5ME	1.39925	0.01	336.15	320.23	328.19	458.13	460.31	459.22
ATP5MF	1.6782	0.01	729.84	465.14	597.49	779.69	1225.72	1002.71
ATP5MG	1.84643	0.00239	287.14	210.48	248.81	482.09	436.73	459.41
ATP5MGP2	5.14563	0.01	1.28	0.79	1.03	9.71	0.89	5.3
ATP5MPL	1.46949	0.00984	149.39	142.33	145.86	196.09	232.58	214.34
ATP6V1E1	1.19313	0.05	76.61	88.77	82.69	114.69	82.62	98.66
ATP6V1F	2.08843	0.00834	465.2	219.66	342.43	498.67	931.61	715.14
ATP8	-3.64667	0.02	9369.08	10645	10007	1618.34	3869.96	2744.15
ATRAID	1.65811	0.02	304.43	189.78	247.1	293.76	525.69	409.72
ATXN2L	-3.08085	0.03	162.99	170.06	166.52	50.61	57.5	54.05
AURKAIP1	1.5323	0.04	373.06	199.4	286.23	316.29	560.89	438.59
AVPI1	1.8664	0.01	29.09	15.68	22.38	37.36	46.18	41.77
AXL	1.3854	0.05	18.25	19.02	18.63	30.36	21.26	25.81
AZIN1	-3.31934	0.05	37.04	80.01	58.52	18.07	17.19	17.63
B3GALT4	2.376	0.05	2.83	2.17	2.5	6.74	5.14	5.94
B3GAT3	1.65731	0.01	93.9	59.3	76.6	131.54	122.35	126.95
B9D1	1.94804	0.03	12.7	6.16	9.43	11.9	24.84	18.37
BABAM1	1.59408	0.02	193.38	125.39	159.39	220.55	287.62	254.08
BAD	1.67482	0.04	143.7	70.64	107.17	116.86	242.13	179.49
BAK1	1.53561	0.03	40.8	26.03	33.42	43.58	59.06	51.32
BARX1	2.2038	0.03	7.14	7.59	7.36	5.08	27.36	16.22
BAX	2.23784	0.000278	208.73	160.85	184.79	385.62	441.45	413.53
BAZ1B	-3.65673	0.01	61.99	90.13	76.06	20.37	21.23	20.8
BBC3	3.91782	2.18e-06	19.87	13.23	16.55	61.46	68.22	64.84
BCAS4	1.91848	0.02	41.46	19.14	30.3	42.49	73.76	58.13
BCL7C	1.97242	0.00706	82.21	49.8	66	87.72	172.64	130.18
BCLAF1	-3.59205	0.03	34.96	73.52	54.24	13.35	16.86	15.1
BEX2	2.28267	0.03	3.03	3.56	3.29	8.22	6.8	7.51
BIK	2.72258	0.05	1.08	2.01	1.55	3.42	5.01	4.22
BLCAP	1.34668	0.05	23.73	23.24	23.48	37.2	26.04	31.62
BLOC1S1	1.61441	0.02	160.42	92.44	126.43	183.47	224.75	204.11
BLOC1S2	1.46501	0.03	11.37	18.34	14.86	24.63	18.9	21.77
BLVRB	2.28991	0.0067	186.99	70.46	128.73	231.74	357.83	294.78
BMI1	-4.51425	0.03	21.84	54.18	38.01	3.28	13.55	8.42
BOLA2	1.96965	0.00689	128.29	67.45	97.87	154.69	230.85	192.77
BOLA2B	2.07223	0.00754	129.58	60.08	94.83	153.37	239.66	196.51
BORCS8	1.85311	0.01	31.35	18.21	24.78	36.43	55.41	45.92
BPTF	-4.5416	0.02	17.38	38.3	27.84	4.82	7.43	6.13
BRCA1	-4.77	0.05	9.8	18.83	14.31	2.41	3.59	3
BRI3P1	3.95392	0.00615	2.13	2.22	2.17	14.15	3	8.58
BRK1	1.24174	0.03	157.93	172.17	165.05	211.52	198.39	204.95
BRMS1	1.5264	0.03	146.78	84.64	115.71	151.82	201.43	176.62
BTAF1	-5.45045	0.03	9.48	26.83	18.15	2.35	4.31	3.33
BTG2	2.96834	1.43e-05	30.53	26.32	28.43	95	73.77	84.39
BUB1	-3.76966	0.03	35.68	73.64	54.66	10.58	18.41	14.5
C11orf68	1.5235	0.01	61.6	46.49	54.04	80.01	84.65	82.33
C12orf45	1.33914	0.03	15.06	28.59	21.82	32.9	25.54	29.22
C12orf57	2.08485	0.00708	271.42	123.37	197.4	331.16	491.93	411.55
C15orf40	1.9403	0.04	3.73	4.31	4.02	7.21	8.39	7.8
C17orf82	1.69351	0.02	17.08	13.73	15.4	22.34	29.81	26.08
C19orf24	1.35746	0.05	183.34	123.1	153.22	177.41	238.57	207.99
C19orf25	1.45401	0.05	35.05	26.27	30.66	30.04	59.12	44.58
C19orf53	1.6097	0.01	284.48	187.16	235.82	314	445.19	379.6
C19orf70	2.07275	0.00426	93.32	50.17	71.75	120.72	176.73	148.72
C1orf122	1.69072	0.03	170.41	77.97	124.19	187.02	232.92	209.97
C1orf54	1.5785	0.02	36.86	24.92	30.89	55.55	41.97	48.76
C1QB	2.69892	0.02	6.28	3.01	4.65	18.82	6.28	12.55
C1QTNF12	4.37778	0.00766	1.43	1.26	1.35	5.06	6.76	5.91
C1R	3.12299	0.03	1.97	1.77	1.87	10	1.67	5.84
C21orf2	1.74119	0.02	14.97	9.99	12.48	15.63	27.83	21.73
C3	3.78189	0.04	1.93	2.92	2.43	18.03	0.34	9.19
C5orf51	-5.10698	0.01	14.52	29.41	21.96	3.79	4.82	4.3
C6orf226	2.45599	0.000374	23.58	18	20.79	44.21	57.91	51.06
C6orf48	1.34234	0.03	179.91	142.8	161.36	202.94	230.27	216.6
C7orf50	1.91363	0.02	45.64	22.91	34.27	41.27	89.9	65.58
C9orf16	1.71949	0.00848	138.06	95.8	116.93	162.22	239.91	201.06
CA11	1.35125	0.04	153.69	113.06	133.38	194.29	166.16	180.23
CABP2	#DIV/0!	0.0064	0	0	0	10.41	0	5.21
CACNG6	2.96774	0.01	2.68	1.66	2.17	7.11	5.77	6.44
CALCOCO1	1.46215	0.04	16.62	13.77	15.19	22.01	22.41	22.21
CAMK1	1.61442	0.02	78.1	44.53	61.31	90.77	107.2	98.98
CANX	-3.06539	0.03	123.2	206.82	165.01	54.63	53.03	53.83
CAPG	2.83045	0.00407	13.21	4.13	8.67	32.27	16.81	24.54
CATIP	6.30882	0.000654	1.79	0.93	1.36	9.68	7.48	8.58
CBL	-6.40891	0.02	11.46	20.19	15.83	1.72	3.21	2.47
CBR3	5.6502	8.28e-07	22.68	12.14	17.41	67.44	129.3	98.37
CBX5	-3.57625	0.03	31.42	70.35	50.89	14.65	13.8	14.23
CCDC107	1.46268	0.05	47.87	27.44	37.65	48.09	62.05	55.07
CCDC153	2.02632	0.04	6.47	3.41	4.94	9.09	10.93	10.01
CCDC32	1.52873	0.03	11.86	12.16	12.01	17.95	18.77	18.36
CCDC71	1.60049	0.02	50.65	30.54	40.6	52.13	77.82	64.98
CCDC74A	1.82592	0.00497	9.21	16.41	12.81	24.38	22.4	23.39
CCKAR	#DIV/0!	0.02	0	0	0	7.02	0.06	3.54
CCS	2.03107	0.00111	60.44	45.78	53.11	115.18	100.57	107.87
CD2BP2	1.59759	0.01	76.87	52.35	64.61	89.61	116.82	103.22
CD63	1.90964	0.00203	209.6	148.77	179.18	340.36	343.98	342.17
CD68	3.17321	0.00103	6.41	4.79	5.6	22.72	12.81	17.77
CD70	45.1132	9.95e-11	0.55	0.51	0.53	21.7	26.12	23.91
CD79B	6.01639	0.03	0.73	0.48	0.61	4.67	2.67	3.67
CD82	4.08658	0.000925	2.54	2.08	2.31	10.58	8.29	9.44
CDC34	1.47775	0.04	166.46	88.36	127.41	168.06	208.5	188.28
CDC42EP1	1.41957	0.02	33.52	34.13	33.82	46.04	49.98	48.01
CDC42EP5	2.40227	0.000299	123.72	82.76	103.24	230.33	265.68	248.01
CDC7	-4.92105	0.02	14.06	30.82	22.44	3.75	5.37	4.56
CDCA7	-3.78387	0.02	39.66	80.43	60.05	11.77	19.98	15.87
CDIP1	1.68403	0.01	72	48.2	60.1	120.05	82.37	101.21
CDKN1A	8.42019	7.06e-11	83.18	51.13	67.16	641.63	489.38	565.5
CEL	114.945	2.87e-05	3.49	2.7	3.1	709.31	3.35	356.33
CELA1	4706.3	2.81e-06	2.95	2.11	2.53	23811.3	2.56	11906.9
CELA2A	#DIV/0!	6.81e-06	0	0	0	736.81	0	368.41
CELA2B	2913	5.16e-06	0.2	0.09	0.15	873.79	0.11	436.95
CELA3A	7204.97	4.81e-06	0.41	0.29	0.35	5043.15	0.32	2521.74
CELA3B	5170.08	3.92e-06	0.54	0.42	0.48	4962.72	0.57	2481.64
CENPE	-6.30909	0.01	10.2	24.5	17.35	2.15	3.35	2.75
CENPF	-3.83203	0.03	30.97	66.68	48.82	10.81	14.67	12.74
CEP170	-4.35314	0.03	15.14	36.13	25.64	4.64	7.14	5.89
CEP44	-9.69492	0.02	3.04	31.28	17.16	0.84	2.69	1.77
CERS5	1.53585	0.01	37.58	34.94	36.26	61.25	50.13	55.69
CFD	2.15008	0.02	31.25	19.79	25.52	19.35	90.39	54.87
CGGBP1	-3.96024	0.03	21.82	55.88	38.85	8.97	10.65	9.81
CHCHD2	1.74188	0.01	1030.06	717.86	873.96	1037.34	2007.32	1522.33
CHCHD5	2.05738	0.00478	32.23	18.31	25.27	40.66	63.31	51.99
CHKB	1.69964	0.00458	37.77	35.21	36.49	54.88	69.16	62.02
CHMP2A	1.8123	0.00459	84.88	60.78	72.83	155	108.99	131.99
CHMP4A	1.43601	0.02	54.08	50.46	52.27	80.11	70	75.06
CHMP6	1.70832	0.01	47.27	29.88	38.57	52.04	79.73	65.89
CHORDC1	-5.7753	0.00619	16.48	40.59	28.53	5.16	4.71	4.94
CIB1	2.18084	0.00461	69.57	35.05	52.31	83.61	144.56	114.08
CIRBP	1.24642	0.04	168.26	166.7	167.48	226.21	191.28	208.75
CKAP5	-3.07146	0.04	67.66	93.09	80.38	22.48	29.86	26.17
CLASP2	-5.99287	0.01	11.68	38.79	25.23	3.17	5.24	4.21
CLDN7	3.2963	0.00528	3.48	1.92	2.7	7.26	10.54	8.9
CLEC3B	18.4167	0.00747	0.25	0.24	0.24	8.58	0.26	4.42
CLIC1	1.43914	0.04	509.63	300.49	405.06	485.12	680.76	582.94
CLIC4	-3.61613	0.04	35.89	106.74	71.31	16.71	22.73	19.72
CLPS	5258.37	2.29e-06	0.86	0.66	0.76	7991.69	1.04	3996.36
CLTA	1.26452	0.04	304.98	248.24	276.61	355.9	343.65	349.78
CLTB	1.65316	0.02	85.85	42.51	64.18	106.12	106.08	106.1
CNOT1	-3.11968	0.04	58.13	98.79	78.46	23.06	27.24	25.15
COL11A1	2.65172	0.00388	6.03	17.17	11.6	12.25	49.28	30.76
COL12A1	-17.0802	0.00239	3.43	51.9	27.67	1.18	2.06	1.62
COL3A1	-3.06171	0.03	1066.37	1579.19	1322.78	543.01	321.07	432.04
COL5A2	-2.90745	0.04	195.21	220.73	207.97	78.59	64.47	71.53
COMMD1	2.01906	0.0076	8.15	9.68	8.92	21.52	14.5	18.01
COMMD4	1.45911	0.03	213.5	135.26	174.38	226.78	282.1	254.44
COMMD5	1.84446	0.03	70.02	31.55	50.79	57.96	129.39	93.68
COMTD1	1.98108	0.02	31.78	17.9	24.84	24.68	73.74	49.21
COPE	1.52898	0.03	409.13	239.89	324.51	458.85	533.49	496.17
COPS9	1.46816	0.01	64.26	57.29	60.77	99.35	79.09	89.22
COPZ2	7.3681	0.00956	2.13	1.13	1.63	23.39	0.63	12.01
COQ4	1.42643	0.03	36.87	28.65	32.76	38.72	54.73	46.73
COQ8A	1.91914	0.00296	31.73	24.9	28.32	63.84	44.86	54.35
CORO1A	1.83333	0.01	10.93	9.47	10.2	22.57	14.83	18.7
COX14	2.12496	0.00403	126	60.29	93.15	191.7	204.18	197.94
COX4I1	1.54924	0.01	519.55	413.06	466.3	584.62	860.19	722.41
COX5B	1.54571	0.03	957.73	611.16	784.45	886.04	1539.02	1212.53
COX5BP1	6.38194	0.00602	2.15	0.73	1.44	17.37	1.02	9.19
COX6A1	1.44185	0.02	692.46	545.21	618.83	701.26	1083.25	892.26
COX6B1	1.41849	0.04	590.05	367.11	478.58	627.64	730.09	678.86
COX7A2	1.9898	0.00052	193.77	168.96	181.37	345.38	376.39	360.89
COX7A2L	1.28834	0.04	120.83	111.81	116.32	123.48	176.24	149.86
COX7C	1.58462	0.00718	466.45	379.05	422.75	614.76	725.05	669.9
CPA1	5220.52	1.45e-06	0.75	0.52	0.63	6575.4	2.46	3288.93
CPA2	158.99	6.06e-05	8.1	2.23	5.16	1636.74	4.03	820.39
CPA4	23.2917	0.00267	0.37	0.12	0.24	10.7	0.48	5.59
CPB1	#DIV/0!	9.63e-06	0	0	0	442.81	0	221.41
CPN1	#DIV/0!	0.04	0	0	0	5.19	0	2.59
CPSF4	1.35654	0.04	34	27.48	30.74	35.85	47.55	41.7
CREB3	1.71443	0.01	90.37	48.64	69.51	113.24	125.1	119.17
CREBZF	-5.10591	0.03	10.14	40.01	25.07	4.14	5.68	4.91
CRIP1P4	4.68129	0.00215	9.19	4.48	6.84	56.75	7.29	32.02
CRIP2	1.93857	0.0013	49.18	42.96	46.07	101.43	77.2	89.31
CRKL	-3.34882	0.04	39.15	74.7	56.93	14.8	19.2	17
CRYL1	2.2931	0.00915	7.04	4.56	5.8	11.82	14.79	13.3
CSNK2B	1.5429	0.01	411.04	308.14	359.59	617	492.61	554.81
CST3	2.3579	9.58e-05	45.13	41.43	43.28	104.62	99.48	102.05
CTNNBIP1	1.44369	0.03	21.54	19.47	20.51	26.12	33.11	29.61
CTRB1	8219.5	1.79e-06	0.86	1.89	1.37	22519.6	1.78	11260.7
CTRB2	4816.27	3.76e-06	2.84	3.43	3.13	30148.1	1.75	15074.9
CTRC	21392	9.36e-06	0.03	0	0.01	427.79	0.06	213.92
CTRL	584.503	1.29e-05	3.33	3.76	3.54	4136.31	1.98	2069.14
CTSF	1.83765	0.00537	37.18	24.53	30.86	54.76	58.67	56.71
CTSL	1.50241	0.03	16.98	16.19	16.58	28.3	21.53	24.91
CUEDC2	1.70201	0.01	179.1	105.74	142.42	226.5	258.31	242.4
CUZD1	#DIV/0!	0.00105	0	0	0	20.58	0	10.29
CYBA	2.10608	0.04	3.83	8.99	6.41	3.33	23.67	13.5
CYFIP2	2.693	0.000285	7.78	9.95	8.86	24.7	23.02	23.86
CYGB	5.84615	0.000259	3.02	1.15	2.08	16.01	8.31	12.16
CYHR1	1.50053	0.03	33.75	23.31	28.53	42.53	43.09	42.81
CYP1B1	-10.4484	0.00766	21.66	286.36	154.01	4.95	24.52	14.74
CYP51A1	-5.05145	0.00152	43.84	77.91	60.87	10.98	13.13	12.05
CYSRT1	3.51702	0.000337	4.69	4.7	4.7	19.16	13.9	16.53
CYTB	-3.10899	0.02	10760.5	12449.8	11605.1	3220.53	4244.98	3732.76
DACT3	1.9112	0.0089	18.6	10.68	14.64	31.18	24.79	27.98
DARS2	-3.47855	0.03	37.27	58.39	47.83	11.88	15.62	13.75
DBNL	1.58064	0.01	90.21	64.31	77.26	117.2	127.03	122.12
DCTN3	2.33057	0.00139	106.03	67.5	86.76	142.74	261.66	202.2
DCTPP1	1.55025	0.04	240	140.47	190.24	179.22	410.62	294.92
DDB2	4.00433	3.28e-07	60.36	45.89	53.13	190.83	234.67	212.75
DDT	1.43007	0.02	312.07	262.21	287.14	350.42	470.83	410.63
DDX17	-4.00809	0.00971	105.84	270.59	188.22	42.65	51.27	46.96
DDX49	1.49199	0.03	132.36	84.93	108.64	141.1	183.09	162.09
DEAF1	1.69002	0.01	37.72	24.22	30.97	44.29	60.38	52.34
DECR2	1.85255	0.00348	63.66	47.02	55.34	90.22	114.82	102.52
DEK	-3.32623	0.03	84.68	174.5	129.59	33.76	44.17	38.96
DEPDC1	-4.08155	0.05	15.05	42.01	28.53	4.51	9.48	6.99
DEPP1	7.12245	0.01	0.23	0.76	0.49	5.46	1.51	3.49
DGCR6	2.59969	0.00278	15.74	9.94	12.84	18.73	48.03	33.38
DGCR6L	2.38815	0.01	146.84	58.8	102.82	127.79	363.32	245.55
DGKA	2.27645	0.01	5.77	5.96	5.86	18.14	8.54	13.34
DGUOK	1.31944	0.04	86.88	70.51	78.7	95.81	111.88	103.84
DHCR24	-3.12411	0.02	304.12	299.53	301.82	90.6	102.62	96.61
DHCR7	-3.0213	0.05	145.26	124.31	134.78	34.91	54.32	44.61
DHRS3	5.75155	0.00102	1.93	1.29	1.61	14.77	3.74	9.26
DHRS4	1.6649	0.01	37.44	26.84	32.14	54.84	52.18	53.51
DHRS4L2	1.82029	0.02	14.45	8.8	11.63	21.27	21.08	21.17
DHX15	-3.24016	0.03	81.18	150.88	116.03	34.04	37.58	35.81
DHX9	-2.87835	0.05	123.72	193.82	158.77	54.44	55.88	55.16
DICER1	-5.11966	0.05	8.07	15.89	11.98	2.02	2.67	2.34
DKK3	4.05233	0.000412	3.23	3.64	3.44	18.21	9.67	13.94
DLAT	-3.47193	0.02	47.86	77.05	62.46	16.61	19.37	17.99
DLG1	-6.8664	0.0083	11.13	58.78	34.95	3.48	6.69	5.09
DMAC1	1.62617	0.02	60.13	37.98	49.06	60.58	98.97	79.78
DMAP1	1.34578	0.04	31.86	25.97	28.92	40.92	36.92	38.92
DMBT1	#DIV/0!	0.000673	0	0	0	26.39	0	13.19
DNAJB5	2.17979	0.01	6.1	5.57	5.84	12.7	12.77	12.73
DNMT1	-3.23996	0.02	95.44	109.53	102.48	30.01	33.25	31.63
DNPEP	1.41624	0.04	35.69	26.39	31.04	38.7	49.22	43.96
DNPH1	1.78971	0.02	236.67	125.87	181.27	213.9	434.94	324.42
DNTTIP1	1.35854	0.05	50.2	35.76	42.98	51.45	65.32	58.39
DPM3	1.9053	0.03	228.84	92.39	160.62	178.05	434	306.03
DPP7	1.61725	0.02	21.74	27.64	24.69	22.02	57.84	39.93
DPT	5.91026	0.02	0.54	1.01	0.78	9.05	0.17	4.61
DPYSL2	-3.20854	0.04	44.14	58.02	51.08	16.77	15.07	15.92
DPYSL4	2.36595	0.0017	10.61	10.65	10.63	30.51	19.79	25.15
DRAM1	2.38633	0.00271	5.85	8.49	7.17	20.25	13.96	17.11
DRAP1	1.6695	0.00939	231.68	153.85	192.77	291.37	352.29	321.83
DTL	-3.89025	0.01	40.41	54.59	47.5	9.73	14.69	12.21
DUSP2	1.76063	0.05	12.44	9.2	10.82	9.68	28.42	19.05
DYNLT1	1.20431	0.04	68.58	86.48	77.53	90.05	96.7	93.37
EBI3	6.83678	4.63e-07	5.56	4.11	4.84	44.08	22.1	33.09
ECI1	1.80975	0.04	327.5	138.33	232.91	224.91	618.11	421.51
EDEM2	1.67459	0.02	29.82	22.37	26.09	56.61	30.77	43.69
EDF1	1.485	0.02	312.63	233.39	273.01	393.84	417	405.42
EEF1A1P11	3.35345	0.00855	2.38	2.26	2.32	13.21	2.36	7.78
EEF1A1P12	4.3038	0.05	0.57	1.01	0.79	5.56	1.25	3.4
EEF1A1P16	5.90909	0.02	2.12	1.17	1.65	19.02	0.48	9.75
EEF1A1P29	8.85714	0.04	0.26	0.3	0.28	4.75	0.2	2.48
EEF1AKMT4	1.68892	0.02	88.83	48.69	68.76	81.44	150.81	116.13
EEF1B2P1	30.3125	0.00678	0.32	0	0.16	9.58	0.11	4.85
EEF1B2P2	40.5	0.04	0.12	0	0.06	4.85	0	2.43
EEF1B2P3	10.9048	0.00117	0.75	0.93	0.84	16.88	1.44	9.16
EEF1B2P6	15.5417	0.00866	0.13	0.35	0.24	7.07	0.39	3.73
EEF1D	1.30628	0.05	100.94	79.22	90.08	97.35	137.99	117.67
EEF1G	1.41576	0.03	3565.87	2543.19	3054.53	3786.55	4862.43	4324.49
EFNA1	1.85598	0.00634	35.41	21.26	28.33	53.5	51.65	52.58
EFNB1	2.09001	0.00388	10.4	9.81	10.11	22.45	19.81	21.13
EIF3A	-2.97313	0.04	117.43	159.19	138.31	47.42	45.63	46.52
EIF3CL	2.79368	0.0028	35.63	12.45	24.04	88.07	46.25	67.16
EIF3FP3	3.49734	0.00761	6.77	4.5	5.63	34.75	4.64	19.69
EIF3G	1.54538	0.02	422.79	282.11	352.45	504.44	584.9	544.67
EIF3I	1.24529	0.04	262.24	251.76	257	343.45	296.63	320.04
EIF3K	1.42252	0.01	355.02	322.68	338.85	528.26	435.77	482.02
EIF4EBP3	2.11096	0.01	8.67	5.93	7.3	15.3	15.51	15.41
ELOB	2.45094	0.0014	611.72	314.04	462.88	885.99	1382.98	1134.49
ELOVL6	-4.00287	0.04	17.13	38.75	27.94	5.65	8.3	6.98
EMC9	1.54185	0.04	43.39	27.81	35.6	35.37	74.41	54.89
EMG1	1.43981	0.01	103.53	97	100.27	161.02	127.73	144.37
EMILIN1	2.27283	0.00394	18.12	15.83	16.97	56.83	20.32	38.57
EMP3	1.37552	0.03	282.55	208.87	245.71	344.41	331.54	337.98
ENHO	2.21514	0.00355	12.16	7.92	10.04	21.7	22.78	22.24
EP300	-4.45356	0.00624	35.79	54.34	45.07	7.97	12.27	10.12
EPS8L2	5.23723	7.34e-05	1.95	3.53	2.74	14.15	14.55	14.35
EPYC	-7.70968	0.05	2.9	16.21	9.56	0.91	1.57	1.24
ERCC1	1.69205	0.00543	63.3	48.6	55.95	94.36	94.98	94.67
ERGIC3	1.55563	0.01	362.71	272.71	317.71	475.74	512.75	494.24
ERI3	1.33701	0.05	98.36	73.75	86.05	91.66	138.44	115.05
ERO1A	-3.99931	0.01	41.79	73.96	57.87	11.71	17.23	14.47
ESPNL	1.90283	0.02	9.28	6.99	8.13	13.45	17.49	15.47
ETFB	1.70087	0.01	122.01	80.7	101.36	204.82	139.98	172.4
ETHE1	1.53051	0.04	61.81	38.47	50.14	53.11	100.37	76.74
EVA1B	2.0013	0.00733	212.1	110.54	161.32	239.2	406.51	322.85
EXOC3-AS1	1.93197	0.02	6.43	5.32	5.88	10.01	12.71	11.36
EXOSC4	1.74842	0.02	201.3	99.6	150.45	191.65	334.46	263.05
F11R	2.10278	0.00773	7.17	7.23	7.2	17.63	12.66	15.14
FAAP20	1.86495	0.00845	23.04	15.01	19.03	27.87	43.11	35.49
FADS1	-3.25587	0.04	62.65	112.19	87.42	21.75	31.95	26.85
FAH	1.40421	0.04	48.36	33.28	40.82	57.22	57.43	57.32
FAHD2B	1.77408	0.03	10.53	6.29	8.41	12.33	17.5	14.92
FAM171B	-5.71008	0.00488	22.38	31.98	27.18	3.22	6.3	4.76
FAM173A	1.6917	0.04	59.8	28.62	44.21	44.78	104.81	74.79
FAM207A	1.40478	0.05	60.81	38.74	49.78	60.8	79.06	69.93
FAM212A	2.86861	0.01	3.46	2.02	2.74	4.93	10.8	7.86
FAM212B	3.73308	0.00231	2.93	2.39	2.66	9.55	10.31	9.93
FAM229B	2.35458	0.05	2.35	2.68	2.51	4.59	7.22	5.91
FAM50A	1.62201	0.01	83.2	61.31	72.25	140.82	93.56	117.19
FAM89B	1.31608	0.05	106.96	90.15	98.55	97.1	162.29	129.7
FAM92B	5.14151	0.00312	0.98	1.14	1.06	5.79	5.12	5.45
FAM96B	1.53793	0.03	284.6	167.84	226.22	277.83	417.98	347.91
FAM98C	2.62414	0.0005	22.23	15.38	18.81	37.19	61.53	49.36
FASN	-4.04491	0.00142	264.84	354.84	309.84	74.48	78.73	76.6
FAU	2.29925	0.00212	2552.42	1279.06	1915.74	3759.64	5049.88	4404.76
FAUP1	8.78914	0.00207	5.07	1.18	3.13	52.71	2.31	27.51
FBXL15	1.63364	0.03	25.44	15.95	20.69	24.48	43.11	33.8
FBXL5	1.38872	0.04	22.12	24.69	23.41	21.95	43.08	32.51
FBXO2	2.809	0.000259	101.03	51.84	76.44	222.94	206.5	214.72
FBXO44	1.34354	0.04	25.03	23.29	24.16	33.57	31.35	32.46
FBXW9	1.71363	0.02	29.23	18.6	23.92	31.16	50.83	40.99
FDX1L	1.5118	0.04	76.61	38.64	57.62	78.96	95.27	87.11
FDXR	6.31584	1.45e-08	98.48	57.81	78.14	406.33	580.71	493.52
FES	2.32301	0.00892	34.96	13.46	24.21	36.88	75.59	56.24
FEZ1	11.506	6.11e-05	0.95	0.71	0.83	12.89	6.2	9.55
FGFBP3	-4.28616	0.00273	121.13	99.94	110.54	25.04	26.53	25.79
FIBIN	2.43372	0.00316	4.52	7.71	6.11	13.35	16.4	14.87
FIBP	1.40997	0.03	175.96	124.4	150.18	205.36	218.14	211.75
FIS1	2.74263	0.00185	259.43	106.98	183.2	351.21	653.7	502.45
FKBP11	3.22009	0.02	3.36	6	4.68	28.18	1.97	15.07
FLJ20021	3.81915	0.05	1.02	0.87	0.94	1.63	5.55	3.59
FOLR1	3.64681	3.07e-05	19.26	9.27	14.27	55.51	48.57	52.04
FOSL1	2.80521	0.0008	6.73	7.86	7.29	26.56	14.34	20.45
FOXE3	42.4444	0.01	0.19	0	0.09	7.55	0.1	3.82
FTH1P2	2.57575	0.05	41.47	14.12	27.79	129.7	13.47	71.58
FTH1P5	2.96172	0.03	10.05	2.48	6.27	32.76	4.38	18.57
FUOM	2.64789	0.00368	24.9	9.19	17.04	30.29	59.95	45.12
FXYD1	2.57751	0.02	4.99	1.59	3.29	8.65	8.31	8.48
G3BP1	-2.95154	0.05	89.27	142.19	115.73	37.44	40.98	39.21
GABARAP	1.56338	0.02	531.12	338.1	434.61	720.18	638.75	679.46
GABARAPL1	2.41113	0.01	6.94	6	6.47	24.14	7.06	15.6
GABARAPL2	1.16368	0.05	69.73	89.86	79.79	98.65	87.05	92.85
GABBR1	-5.62356	0.02	11.23	27.91	19.57	3.03	3.93	3.48
GADD45A	1.54243	0.03	28.37	21.6	24.98	48.32	28.74	38.53
GADD45GIP1	1.61378	0.04	470.51	228.47	349.49	402.65	725.36	564
GALK1	1.77937	0.02	132.61	68.46	100.53	109.73	248.04	178.88
GAMT	2.59122	0.00041	121.68	66.1	93.89	233.88	252.7	243.29
GAS6	3.52381	0.000541	5.21	3.61	4.41	15.13	15.95	15.54
GCAT	1.7312	0.01	64.66	36.38	50.52	92.3	82.63	87.46
GCG	5.04155	0.01	1.01	6.2	3.61	35.8	0.6	18.2
GCHFR	1.77133	0.03	237.1	115.64	176.37	189.89	434.93	312.41
GDF15	14.2058	8.79e-15	29.35	17.38	23.37	343.96	320.02	331.99
GFY	-4.08415	0.02	34.92	39.83	37.37	5.58	12.72	9.15
GGT1	2.31862	0.00342	7.14	7.35	7.25	19.84	13.79	16.81
GJB1	#DIV/0!	0.04	0	0	0	4.88	0.25	2.57
GJB5	33.4167	0.00555	0.23	0	0.12	6.22	1.8	4.01
GJD3	2.36119	0.02	3.64	3.06	3.35	6.54	9.28	7.91
GLS2	3.05019	0.0088	1.82	3.36	2.59	9.15	6.66	7.9
GMFG	2.67453	0.05	2.13	2.12	2.12	9.56	1.77	5.67
GNA13	-4.34988	0.01	24.06	47.8	35.93	7.05	9.48	8.26
GNB2	1.59278	0.02	522.05	324.34	423.19	568.68	779.41	674.05
GNG5P2	5.44444	0.05	1.08	0.17	0.63	4.98	1.88	3.43
GNMT	34.9524	0.000498	0.78	0.49	0.63	43.69	0.36	22.02
GNPTG	1.41463	0.02	46.3	39.79	43.05	54.96	66.84	60.9
GOLGA8A	-5.26847	0.00799	32.64	111.4	72.02	9.15	18.18	13.67
GOLGA8B	-4.9456	0.01	26.43	97.22	61.82	8.82	16.18	12.5
GP2	#DIV/0!	2.05e-05	0	0	0	193.25	0.03	96.64
GPANK1	1.80012	0.01	20.27	12.84	16.56	24.79	34.84	29.81
GPATCH3	1.48037	0.03	22.26	16.46	19.36	28.52	28.79	28.66
GPR39	26.8333	3.73e-06	0.37	0.35	0.36	10.78	8.54	9.66
GPR84	3.09714	0.03	2.42	1.09	1.75	6.56	4.29	5.42
GPSM3	3.33766	0.02	2.09	0.99	1.54	7.21	3.07	5.14
GPX1	3.58225	0.00919	5.76	1.89	3.83	23.36	4.09	13.72
GRHL3	3.78824	0.05	1.16	0.54	0.85	4.31	2.14	3.22
GRN	1.57204	0.02	185.54	123.88	154.71	306.46	179.96	243.21
GSN	3.76107	0.0019	20.7	15.87	18.29	119.53	18.04	68.79
GSS	1.59041	0.00853	68.69	54.41	61.55	103.37	92.42	97.89
GSTO1	1.54247	0.01	115.54	89.56	102.55	138.12	178.25	158.18
GSTP1	1.71585	0.02	1240.74	656.62	948.68	1242.38	2013.19	1627.79
GSTZ1	1.97028	0.0065	23.48	12.86	18.17	33.38	38.22	35.8
GUK1	2.52518	0.00707	375.39	159.24	267.32	339.02	1011.04	675.03
H19	2.24124	0.01	3.47	6.23	4.85	7.44	14.31	10.87
H3.X	8.02597	0.00119	0.69	0.85	0.77	4.96	7.4	6.18
H3.Y	23.7905	1.11e-15	2.75	3.55	3.15	68.79	81.08	74.94
HACD2	-4.71782	0.04	11.24	26.89	19.06	3.69	4.39	4.04
HAPLN3	2.78351	0.03	1.76	2.12	1.94	5.83	4.96	5.4
HBQ1	1.93613	0.03	58.66	27.76	43.21	40.47	126.86	83.66
HCFC1	-3.43432	0.02	67.61	80.9	74.25	23.57	19.67	21.62
HEATR1	-4.03362	0.02	26.01	48.37	37.19	9.16	9.28	9.22
HECTD1	-3.64691	0.05	19.79	38.05	28.92	7.36	8.5	7.93
HELLS	-5.2	0.03	9.09	19.51	14.3	2.53	2.98	2.75
HES1	1.34652	0.03	19.49	29.05	24.27	30.48	34.89	32.68
HEXA	1.39096	0.03	57.46	46.07	51.77	78.06	65.96	72.01
HGFAC	5.98438	0.04	0.31	0.98	0.64	7.38	0.27	3.83
HHATL	34.4286	0.03	0.09	0.04	0.07	3.85	0.97	2.41
HIF1A-AS2	#DIV/0!	0.03	0	0	0	6.47	0	3.23
HINT1	1.35712	0.02	514.31	454.55	484.43	572.89	741.96	657.43
HINT2	1.94207	0.00288	68.88	46.79	57.83	99.89	124.73	112.31
HIPK1	-4.59067	0.03	12.63	22.81	17.72	3.21	4.51	3.86
HIST1H1C	2.34342	0.0021	102.74	55.25	79	234.74	135.53	185.13
HIST1H2BJ	1.85036	0.04	3.89	4.53	4.21	8.88	6.69	7.79
HIST1H2BK	1.63023	0.01	187.32	129.41	158.37	297.93	218.42	258.18
HIST2H2AA4	3.6577	4.42e-05	102.95	56.15	79.55	381.37	200.57	290.97
HIST2H2BC	-7.62275	0.02	10.94	14.53	12.73	0	3.35	1.67
HIST2H2BD	1.88815	0.00545	6.15	14.77	10.46	19.06	20.44	19.75
HIST2H4A	3.34877	0.00845	7.33	0	3.67	10.79	13.78	12.29
HLA-B	5.17045	1.43e-07	31.39	21.53	26.46	171.44	102.17	136.81
HLA-C	2.28996	0.00032	221.27	155.75	188.51	440.59	422.76	431.68
HLA-E	2.4164	0.00041	35.95	25.77	30.86	62.6	86.53	74.57
HLTF	-4.63913	0.02	14.01	28.68	21.34	4.13	5.07	4.6
HMBS	1.59125	0.04	89.32	46.9	68.11	75.88	140.88	108.38
HMGCL	1.56941	0.03	32.15	18.7	25.43	41.33	38.49	39.91
HMGCR	-5.14091	0.00167	46.5	96.52	71.51	12.19	15.63	13.91
HMGCS1	-4.91677	0.0091	23.79	54.18	38.99	6.6	9.26	7.93
HNRNPH1	-3.11653	0.04	114.22	231.84	173.03	52.99	58.05	55.52
HNRNPH3	-3.16125	0.02	102.11	146.87	124.49	38.5	40.26	39.38
HOMER3	1.61704	0.05	12.84	13.21	13.03	11.02	31.13	21.07
HOXB13	1.55873	0.04	19.02	12.48	15.75	22.54	26.56	24.55
HOXB5	1.92651	0.00427	57.71	35.37	46.54	100.23	79.1	89.66
HOXB7	1.37007	0.04	33.16	26.72	29.94	48.04	34.01	41.02
HOXD13	178.5	0.02	0	0.04	0.02	0	7.15	3.57
HRAS	1.62793	0.01	113.27	74.48	93.88	154.61	151.05	152.83
HS1BP3	1.75559	0.04	8.1	5.32	6.71	12.92	10.64	11.78
HSD17B1	3.65766	0.000141	34.22	16.14	25.18	61.23	122.98	92.1
HSD17B10	1.49662	0.02	302.37	209.8	256.09	353.94	412.59	383.27
HSD17B14	1.81047	0.00452	77.94	53.44	65.69	114.16	123.71	118.93
HSD17B8	2.21456	0.00843	41.32	16.38	28.85	47.47	80.31	63.89
HSD3B7	1.6444	0.03	17.85	18.37	18.11	17.15	42.42	29.78
HSP90AA1	-3.03402	0.03	447.31	681.9	564.6	207.82	164.36	186.09
HSPD1	-2.81656	0.04	575.07	839.01	707.04	261.74	240.32	251.03
HSPH1	-3.86951	0.00674	73.64	118.53	96.08	27.29	22.36	24.83
HUWE1	-3.90549	0.01	36.99	49.78	43.39	12.62	9.6	11.11
HYPK	1.30117	0.04	68.56	60.13	64.35	98.22	69.25	83.73
IARS	-3.03851	0.04	83.2	139.27	111.24	36.13	37.08	36.61
ICAM3	1.722	0.04	11.71	7.94	9.82	9.71	24.11	16.91
IDH1	-3.53473	0.03	34.45	63.25	48.85	12.21	15.42	13.82
IDI1	-4.55138	0.02	14.46	31.61	23.03	4.25	5.87	5.06
IER3	2.1177	0.000598	38.29	33.25	35.77	85.25	66.25	75.75
IER5	1.47087	0.02	37.39	34.02	35.7	65.16	39.86	52.51
IFI27	7.23333	0.000129	2.26	0.74	1.5	10.05	11.65	10.85
IFI27L2	6.2335	5.87e-07	56.56	21.65	39.1	215.76	271.71	243.73
IFI35	3.03689	0.000495	17.38	7.02	12.2	35.75	38.36	37.05
IFI6	1.62677	0.03	66.19	32.57	49.38	64.33	96.34	80.33
IFT43	1.59612	0.02	17.1	14.84	15.97	26.06	24.92	25.49
IGF2BP1	-3.40424	0.02	66.48	97.39	81.94	23.4	24.73	24.07
IGFBP4	3.05272	0.000371	13.36	11.3	12.33	52.35	22.93	37.64
IGFBP6	2.51812	0.00511	21.82	6.32	14.07	40.39	30.47	35.43
IL11RA	2.21851	0.00118	26.54	17.77	22.15	43.88	54.39	49.14
IL32	5.92308	0.000557	3.22	0.41	1.82	8.95	12.62	10.78
INAFM1	1.39099	0.04	25.45	21.61	23.53	35.38	30.08	32.73
ING4	1.72521	0.00718	20.48	19.26	19.87	34.6	33.96	34.28
INO80B	1.41835	0.04	42.11	28.06	35.09	52.7	46.83	49.77
INPP1	2.52989	0.01	2.97	4.38	3.68	11.97	6.66	9.31
INS	#DIV/0!	5.81e-05	0	0	0	92.02	0	46.01
INSIG1	-4.79306	0.00594	29.6	53.32	41.46	5.94	11.36	8.65
IPO5	-3.36434	0.03	71.73	136.59	104.16	26.85	35.08	30.96
IPO7	-4.5466	0.00538	46.48	112.55	79.52	14.35	20.63	17.49
IQGAP1	-4.21088	0.04	14.03	35.49	24.76	5.91	5.84	5.88
IRF1	3.32222	0.00346	2.86	2.54	2.7	8.63	9.31	8.97
IRF9	1.50664	0.03	15.52	16.1	15.81	20.1	27.53	23.82
ISCU	1.88823	0.00178	23.27	23.6	23.44	44.37	44.16	44.26
ISG15	3.27989	9.89e-05	64.17	32.02	48.09	129.31	186.14	157.73
ISOC2	1.5388	0.05	197.64	103.92	150.78	153.59	310.44	232.02
ITM2A	3.25471	0.00162	3.01	12.93	7.97	41.63	10.26	25.94
ITM2B	1.59612	0.00707	121.82	116.03	118.92	231.85	147.78	189.81
ITPA	1.80135	0.00698	48.83	31.02	39.92	67.76	76.05	71.91
ITPKA	1.58871	0.04	26.99	15.5	21.25	24.71	42.82	33.76
IZUMO4	2.23907	0.03	4.06	3.71	3.89	5.05	12.38	8.71
JAG1	-5.13082	0.05	7.6	38.68	23.14	3.64	5.37	4.51
JMJD1C	-5.8617	0.04	6.95	26.11	16.53	2.19	3.45	2.82
JMJD1C-AS1	1.77739	0.00759	25.47	25.66	25.56	31	59.86	45.43
JMJD4	1.88266	0.00933	66.85	35.93	51.39	76.91	116.6	96.75
JMJD7	1.79184	0.04	8.89	5.33	7.11	12.81	12.68	12.74
KCNN4	10.0508	0.00235	0.63	0.56	0.59	8.64	3.22	5.93
KCTD3	-3.44922	0.04	35.86	70.1	52.98	12.61	18.11	15.36
KHDC1L	20.3026	1.51e-13	4.57	1.51	3.04	55.61	67.83	61.72
KHDC4	-3.82609	0.03	28.67	73.41	51.04	12.25	14.43	13.34
KIF11	-3.7713	0.03	30.51	56.23	43.37	8.35	14.64	11.5
KIF14	-5.60188	0.02	11.57	24.16	17.87	1.72	4.65	3.19
KIF5B	-3.73099	0.03	42.39	101.84	72.12	16.3	22.35	19.33
KLHDC9	2.03337	0.02	10.99	5.8	8.39	12.77	21.34	17.06
KLHL23	-4.72616	0.04	11.33	27.34	19.33	2.57	5.62	4.09
KLK2	48.8	0.04	0	0.09	0.05	4.82	0.07	2.44
KMT2A	-4.91649	0.02	16.78	30.31	23.55	4.87	4.72	4.79
KMT2D	-5.28239	0.03	11.42	20.37	15.9	3.03	3	3.01
KNTC1	-5.60772	0.02	9.49	25.38	17.44	2.69	3.54	3.11
KPNB1	-2.81436	0.05	216.47	291.41	253.94	88.87	91.59	90.23
KRT18	1.67111	0.00598	22.39	24.13	23.26	41.1	36.63	38.87
KRT19	20.6667	0.04	0.06	0.18	0.12	4.36	0.6	2.48
KRT8	8.81897	4.32e-05	1.49	0.83	1.16	13.17	7.29	10.23
KRT8P45	7.79412	0.03	0.27	0.41	0.34	3.53	1.76	2.65
KRTCAP2	1.3668	0.03	321.04	229.61	275.33	400.06	352.58	376.32
KTN1	-3.84724	0.03	21.96	37.98	29.97	8.66	6.91	7.79
LAMTOR1	1.64847	0.02	322.84	184.08	253.46	363.49	472.15	417.82
LAMTOR2	1.81423	0.00553	176.32	109.3	142.81	265.03	253.15	259.09
LAMTOR4	2.41792	0.00712	433.47	145.12	289.29	528.72	870.24	699.48
LAMTOR5	1.2256	0.05	84.29	78.03	81.16	101.6	97.34	99.47
LBHD2	32.5789	0.000254	0.38	0	0.19	5.7	6.68	6.19
LBR	-4.14123	0.00911	49.68	102.8	76.24	14.96	21.86	18.41
LCMT1	1.3213	0.04	38.11	35.02	36.57	52.04	44.6	48.32
LCN15	5.30833	0.00536	1.72	0.69	1.2	4.43	8.31	6.37
LDLR	-5.63774	0.0017	39.58	50.06	44.82	5	10.9	7.95
LDOC1	1.51927	0.00946	63.2	56.15	59.68	93.18	88.17	90.67
LENG8	-3.30034	0.03	65.18	110.86	88.02	25.13	28.2	26.67
LGALS1	2.1031	0.00151	2114.04	1382.39	1748.22	3068.47	4284.89	3676.68
LGALS3	2.21176	0.03	20.24	4.61	12.42	38.46	16.48	27.47
LGALS3BP	2.94394	0.000593	9.49	7.98	8.74	34.03	17.42	25.73
LGALS7B	133.9	2.56e-07	0.19	0	0.1	14.03	12.75	13.39
LGR5	7.71053	0.02	0.06	0.7	0.38	0.07	5.79	2.93
LIMK2	1.757	0.03	6.38	7.19	6.79	14.29	9.57	11.93
LINC01001	-8.9759	0.02	4.24	10.67	7.45	0.48	1.18	0.83
LINC01023	2.57565	0.0042	7.72	3.79	5.75	13.12	16.5	14.81
LINGO1	6.02174	0.00312	0.99	0.85	0.92	6	5.08	5.54
LMAN1	-3.46983	0.03	43.86	95.29	69.57	17.84	22.25	20.05
LMNA	2.44049	0.00133	57.93	35.84	46.88	152.37	76.45	114.41
LMO4	1.38971	0.03	23.8	25.98	24.89	39.99	29.19	34.59
LOC100129917	-12.2564	0.05	1.82	7.74	4.78	0.33	0.46	0.39
LOC100190986	-12.1613	0.02	2.71	12.37	7.54	0.32	0.91	0.62
LOC100287430	8.25	0.00241	2.14	0.59	1.36	20.73	1.71	11.22
LOC100288162	-6.62393	0.03	6.41	9.09	7.75	0.44	1.91	1.17
LOC100289361	1.99645	0.05	2.56	3.08	2.82	5.78	5.48	5.63
LOC100420267	2.24873	0.02	8.34	3.48	5.91	18.36	8.23	13.29
LOC100420789	4.3	0.00902	1.2	1	1.1	4.74	4.73	4.73
LOC100506076	-9.74074	0.02	2.68	13.1	7.89	0.64	0.98	0.81
LOC100652967	#DIV/0!	0.02	0	0	0	5.53	0.53	3.03
LOC101927345	3.47297	0.0054	0.94	3.49	2.22	10.14	5.27	7.71
LOC101927765	2.00297	0.05	3.09	3.65	3.37	6.57	6.93	6.75
LOC101927999	-9.88571	0.03	5.65	8.19	6.92	0.75	0.65	0.7
LOC102723728	1.58531	0.05	63.54	40.2	51.87	121.39	43.08	82.23
LOC102724450	4.65432	0.00148	2.69	0.56	1.62	6.69	8.39	7.54
LOC105373181	3.51899	0.01	1.81	1.34	1.58	3.68	7.44	5.56
LOC105375259	2.56796	0.03	2.07	2.04	2.06	3.22	7.36	5.29
LOC105376670	17.5467	0.00224	1.34	0.16	0.75	26.15	0.17	13.16
LOC105376906	2.21526	0.03	4.14	3.2	3.67	6.19	10.08	8.13
LOC105379499	-8.23967	0.03	4.45	15.5	9.97	0.7	1.73	1.21
LOC105379508	2.35866	0.02	2.18	4.4	3.29	5.59	9.93	7.76
LOC107984841	-6.50407	0.04	3.97	12.02	8	0.68	1.77	1.23
LOC107985911	2.08416	0.01	10.15	6.01	8.08	18.74	14.93	16.84
LOC107986237	19.9737	0.000487	0.75	0	0.38	14	1.17	7.59
LOC390860	7.05128	0.00604	1.96	0.38	1.17	15.17	1.34	8.25
LOC391744	#DIV/0!	0.00514	0	0	0	2.49	5.51	4
LOC391765	30.1379	9.05e-09	0.72	0.44	0.58	16.06	18.89	17.48
LOC647077	7.46597	0.00819	2.45	1.37	1.91	28.26	0.26	14.26
LOC728392	1.74835	0.01	34.75	22.94	28.85	42.25	58.62	50.44
LOC728688	-4.63585	0.03	14.86	18.23	16.55	4.07	3.07	3.57
LOC729998	3.07989	0.00453	14.19	7.09	10.64	52.28	13.26	32.77
LOC730098	2.20588	0.01	7.72	3.84	5.78	9.58	15.92	12.75
LOC730202	2.81169	0.01	3.59	2.57	3.08	6.13	11.2	8.66
LOC91370	3.85714	0.04	0.48	1.33	0.91	4.16	2.86	3.51
LRP11	-4.77556	0.03	14.03	24.27	19.15	3.66	4.36	4.01
LRP6	-4.89219	0.05	8.18	18.13	13.16	2.5	2.89	2.69
LRPAP1	1.49296	0.02	27.33	22.42	24.87	40.14	34.11	37.13
LRRC58	-5.11253	0.02	10.04	29.93	19.99	3.26	4.55	3.91
LRRC73	2.22482	0.03	4.73	3.82	4.27	10.03	8.97	9.5
LSM10	1.68824	0.03	161.05	83.68	122.37	140.48	272.71	206.59
LSM7	1.64761	0.01	289.47	201.36	245.41	304.71	503.98	404.34
LSS	-3.22354	0.04	59.07	65.8	62.44	16.2	22.54	19.37
LTC4S	5.32308	0.01	1.54	1.05	1.3	12.81	1.02	6.92
LUM	-4.58727	0.00771	49.84	152	100.92	21.47	22.52	22
LY6E	1.37266	0.05	246.89	166.24	206.57	228.83	338.28	283.55
LYPD1	36.7742	2.14e-06	0.29	0.33	0.31	8.35	14.44	11.4
LYPLA2	1.52279	0.02	95.73	74.1	84.91	154.19	104.42	129.3
MAGED2	1.4231	0.01	176.3	156.19	166.25	238.09	235.09	236.59
MAN1B1	1.39121	0.03	54.23	43.11	48.67	63.96	71.46	67.71
MAN2B1	1.63348	0.01	56.39	42.43	49.41	91.79	69.64	80.71
MAP1LC3A	1.83807	0.02	19.48	12.87	16.18	38.56	20.93	29.74
MAPK11	4.0394	3.71e-06	9.4	7.85	8.63	37.01	32.71	34.86
MARCH2	1.87571	0.02	18.31	9.85	14.08	18.06	34.75	26.41
MB	3.95105	0.01	1.72	1.13	1.43	3.06	8.23	5.65
MBD3L2	22.1638	1.14e-09	3.63	1.01	2.32	29.93	72.9	51.42
MBD3L3	17.9364	8.55e-08	0.73	1.47	1.1	13.24	26.22	19.73
MBD3L5	42.3333	0.03	0.12	0	0.06	1.16	3.91	2.54
MC1R	1.59635	0.05	6.86	8.49	7.68	10.85	13.68	12.26
MCM10	-4.11691	0.05	17.65	28.13	22.89	3.98	7.15	5.56
MCM4	-3.03623	0.04	121.68	151.52	136.6	36.37	53.6	44.99
MCM6	-3.24543	0.02	73.35	100.67	87.01	26.75	26.87	26.81
MCRIP1	1.65969	0.03	290.4	148.31	219.36	278.72	449.42	364.07
MDC1	-3.58949	0.04	26.86	30.49	28.68	7.73	8.24	7.99
MDK	1.33902	0.03	257.98	467.12	362.55	316.21	654.7	485.46
MDP1	2.55064	0.000833	33.94	18.97	26.46	52.12	82.86	67.49
MECR	1.44912	0.04	17.57	14.27	15.92	22.63	23.51	23.07
MED13	-5.50936	0.01	13.87	44.97	29.42	3.96	6.71	5.34
MEF2B	1.79453	0.05	13.81	5.95	9.88	23.1	12.36	17.73
METTL26	1.49411	0.05	149.04	76.66	112.85	131.94	205.28	168.61
METTL27	2.06529	0.01	10.56	7.82	9.19	15.08	22.89	18.98
MFGE8	2.13382	0.00841	7.61	8.84	8.22	23.68	11.4	17.54
MGMT	2.65161	0.0017	9.21	6.3	7.75	15.08	26.03	20.55
MGST3	1.31349	0.05	92.26	75.07	83.67	88.18	131.62	109.9
MIA	18.35	0.00113	0.14	0.65	0.4	14.1	0.58	7.34
MIB1	-4.704	0.05	9.96	25.32	17.64	3.31	4.19	3.75
MID1	-6.83766	0.02	8.44	12.62	10.53	2.47	0.61	1.54
MIEN1	1.64369	0.02	68.47	39.18	53.83	76.87	100.09	88.48
MKI67	-5.87868	0.00194	23.76	40.2	31.98	4.84	6.03	5.44
MLF2	1.34115	0.05	435.86	293.69	364.77	529.51	448.91	489.21
MLLT11	-3.03146	0.04	72.83	87.12	79.97	26.47	26.28	26.38
MMP1	3.79089	4.25e-05	2.73	16.58	9.66	48.21	25.04	36.62
MMP24OS	1.66435	0.00836	22.01	21.08	21.54	40.98	30.72	35.85
MMP3	8.79798	5.58e-06	2.36	1.6	1.98	13.16	21.68	17.42
MMRN1	-3.86906	0.03	30.51	75.28	52.89	12.78	14.57	13.67
MOB1A	-3.75067	0.04	25.15	59.09	42.12	9.68	12.79	11.23
MOB2	1.68592	0.02	30.21	17.93	24.07	34.79	46.37	40.58
MPDZ	-5.19118	0.02	12.36	22.95	17.65	2.75	4.06	3.4
MPG	1.92573	0.02	121.31	64.48	92.9	106.58	251.22	178.9
MPND	1.34981	0.04	58.73	41.61	50.17	71.87	63.58	67.72
MRPL11	1.57772	0.04	149.38	88.29	118.83	113.95	261	187.48
MRPL14	1.6711	0.03	162.82	79.02	120.92	143.31	260.83	202.07
MRPL21	1.60773	0.00783	116.29	98.42	107.35	145.17	200	172.59
MRPL23	1.61681	0.04	83.91	42.7	63.31	71.86	132.86	102.36
MRPL24	1.50989	0.03	138.61	87.8	113.2	140.87	200.96	170.92
MRPL27	1.48745	0.02	236.35	175.56	205.95	339.44	273.24	306.34
MRPL28	2.26276	0.00228	248.61	120.64	184.62	429.77	405.72	417.75
MRPL43	1.54265	0.03	49.43	29.59	39.51	50.66	71.23	60.95
MRPL49	1.51313	0.04	173.9	103.26	138.58	136.7	282.67	209.69
MRPL52	1.43123	0.03	76.46	54.7	65.58	87.32	100.39	93.86
MRPL53	1.85919	0.01	167.01	86.1	126.55	198.12	272.43	235.28
MRPL54	2.14179	0.00871	226.56	106.47	166.51	229.42	483.83	356.63
MRPL55	1.81959	0.01	136.99	73.08	105.04	138.07	244.19	191.13
MRPS11	1.69222	0.02	19.25	14.93	17.09	23.26	34.58	28.92
MRPS18A	1.86221	0.01	76.07	41.2	58.64	77.23	141.18	109.2
MRPS18B	1.2706	0.05	81	65.86	73.43	95.38	91.22	93.3
MRPS21	1.29099	0.03	113.3	108.55	110.93	137.57	148.84	143.21
MRPS23	1.30816	0.02	50.72	63.97	57.34	76.8	73.22	75.01
MSMO1	-4.45053	0.01	25.47	59.08	42.28	9.84	9.17	9.5
MSRB2	2.02449	0.00333	31.46	19.97	25.72	46.18	57.95	52.07
MT1M	19.1383	0.000162	1.49	0.4	0.94	33.99	1.99	17.99
MT2A	2.79634	0.000248	41.65	21.79	31.72	88.57	88.83	88.7
MT2P1	62.3636	0.00119	0.23	0	0.11	13.01	0.7	6.86
MTMR14	1.45961	0.03	26.35	22.43	24.39	33.61	37.6	35.6
MTMR4	-3.8496	0.04	19.02	39.35	29.18	6.49	8.67	7.58
MTND1P26	3.53668	0.03	3.62	1.57	2.59	17.24	1.08	9.16
MTND2P28	-2.85493	0.04	2206.13	2422.1	2314.12	701.14	920.01	810.57
MTX1	1.50661	0.04	204.14	110.75	157.44	216.04	258.36	237.2
MVP	3.55841	0.000283	23.98	11.8	17.89	90.46	36.85	63.66
MXD3	1.72406	0.05	10.64	6.89	8.77	8.82	21.43	15.12
MXD4	1.51324	0.03	62.95	44.33	53.64	58.94	103.4	81.17
MYH10	-2.98487	0.05	66.91	79.1	73.01	24.52	24.4	24.46
MYL10	6.67742	0.02	0.43	0.8	0.62	5.59	2.69	4.14
MYL5	1.97229	0.00555	12.91	10.19	11.55	19.58	25.99	22.78
MYL6	2.24885	0.00406	2391.72	1046.68	1719.2	3397.91	4334.53	3866.22
MYL6B	1.4694	0.03	194.8	124.84	159.82	222.48	247.21	234.84
MYL7	11.7	0.00143	0.8	0	0.4	5.29	4.06	4.68
MYL9	1.5112	0.04	2140.62	1109.79	1625.21	2906.49	2005.53	2456.01
MZT2A	1.91449	0.01	51.2	31.36	41.28	44.51	113.56	79.03
MZT2B	1.67808	0.03	452	266.61	359.31	324.02	881.88	602.95
NAA10	1.41679	0.05	316.67	201.53	259.1	278.01	456.16	367.09
NAA38	1.91886	0.04	131.87	48.56	90.21	92.88	253.33	173.1
NACAP1	12.963	0.01	0.53	0	0.27	6.72	0.28	3.5
NADSYN1	1.54022	0.02	28.53	23.93	26.23	34.25	46.54	40.4
NBPF9	-3.89857	0.05	15.81	33.38	24.6	5.41	7.22	6.31
NCAPD3	-3.71332	0.04	25.42	40.39	32.9	7.15	10.57	8.86
NCBP1	-3.55645	0.04	22.4	39.35	30.87	7.93	9.43	8.68
NCBP2-AS2	1.53077	0.02	52.46	40.79	46.63	64.21	78.56	71.38
NCKAP1	-3.16718	0.05	45.05	77.71	61.38	16.97	21.78	19.38
ND4	-3.52406	0.00445	25909	30526.8	28217.9	7557.36	8457.04	8007.2
ND4L	-5.63782	0.00156	9409.12	12102.4	10755.8	928.02	2887.56	1907.79
ND5	-5.67562	9.46e-05	5164.54	8499.41	6831.97	893.05	1514.43	1203.74
ND6	-2.88389	0.04	5991.33	9830.72	7911.03	3172.67	2313.68	2743.18
NDN	1.75111	0.01	18.76	12.82	15.79	30.17	25.12	27.65
NDRG2	2.2741	0.03	3.36	3.28	3.32	6.38	8.72	7.55
NDUFA1	1.17415	0.04	173.64	197.64	185.64	230	205.94	217.97
NDUFA11	2.23121	0.00787	193.47	84.56	139.01	200.52	419.8	310.16
NDUFA13	2.3196	0.00164	810.62	432.27	621.44	1184.7	1698.27	1441.49
NDUFA2	2.01631	0.00329	173.38	102.5	137.94	238.44	317.83	278.13
NDUFA3P6	13.8947	0.04	0.37	0	0.19	4.5	0.78	2.64
NDUFA7	1.49659	0.01	179.34	143.06	161.2	206.37	276.12	241.25
NDUFAF8	2.30478	0.000712	132.71	83.04	107.88	221.23	276.06	248.64
NDUFB1	1.65757	0.00434	197.35	164.78	181.06	286.76	313.48	300.12
NDUFB11	1.46912	0.04	354.8	203.09	278.95	345.96	473.66	409.81
NDUFB1P2	21.2963	0.0038	0.53	0	0.27	11.5	0	5.75
NDUFB2	1.6903	0.0087	380.88	253.91	317.4	467.99	605.01	536.5
NDUFB7	2.14385	0.02	242.68	95.04	168.86	214.66	509.37	362.01
NDUFB8	1.3798	0.03	311.21	218.59	264.9	332.39	398.63	365.51
NDUFB9	1.5898	0.0043	317.06	320.03	318.55	590.1	422.76	506.43
NDUFS3	1.41213	0.02	281.08	205.22	243.15	336.42	350.29	343.36
NDUFS5	1.51338	0.00522	406.13	417.64	411.88	681.22	565.45	623.33
NDUFS8	1.69929	0.02	442.43	218.12	330.28	488.42	634.07	561.24
NDUFV1	1.26314	0.05	255.65	200.99	228.32	289.1	287.71	288.4
NECTIN4	15.6812	3.37e-05	0.68	0.71	0.69	15.33	6.3	10.82
NEDD8	1.35178	0.02	262.99	236.8	249.9	365.79	309.83	337.81
NELFE	1.51507	0.01	117.69	93.38	105.54	154.46	165.34	159.9
NEMF	-4.18739	0.04	13.6	35.56	24.58	5.16	6.58	5.87
NEMP1	-4.41296	0.04	14.36	29.25	21.8	3.68	6.21	4.94
NENF	1.82811	0.02	293.91	141.72	217.81	299.44	496.93	398.18
NET1	-5.80347	0.02	9.76	50.48	30.12	4.82	5.56	5.19
NEURL2	3.02797	0.05	1.55	1.32	1.43	3.63	5.03	4.33
NFAT5	-5.00637	0.04	7.94	23.5	15.72	2.86	3.41	3.14
NFE2	2.56923	0.02	7.46	2.94	5.2	18.28	8.44	13.36
NFKBIL1	2.07103	0.0014	39.77	28.93	34.35	65.89	76.4	71.14
NINJ1	4.20268	2.34e-06	55.55	30.9	43.22	206.8	156.48	181.64
NKTR	-5.76923	0.04	5.61	19.9	12.75	1.95	2.48	2.21
NME1	1.96218	0.0015	672.42	502.76	587.59	989.94	1315.98	1152.96
NME2	1.28569	0.03	1027.54	885.06	956.3	1214.75	1244.28	1229.51
NME3	1.64979	0.04	251.1	113.82	182.46	194.95	407.1	301.02
NMRAL1	1.52464	0.03	89.67	52	70.83	83.85	132.13	107.99
NOP53	1.33203	0.04	405.9	307.41	356.65	443.01	507.13	475.07
NOSIP	2.20357	0.007	127.19	61.05	94.12	132.41	282.38	207.4
NPIPB3	-6.02488	0.009	13.49	34.94	24.22	2.63	5.41	4.02
NPIPB5	-4.44946	0.03	17.32	39.89	28.61	6.28	6.59	6.43
NPPB	4.65724	0.00926	4.29	1.37	2.83	2.9	23.46	13.18
NR1H3	2.02754	0.00868	13.69	7.36	10.53	20.56	22.14	21.35
NR2C2	-5.61765	0.03	6.48	20.26	13.37	1.8	2.97	2.38
NT5C	1.63436	0.02	172.69	98.07	135.38	166.23	276.28	221.26
NT5M	1.89306	0.03	6.38	4.28	5.33	8.1	12.08	10.09
NTMT1	1.68539	0.02	58.72	34.92	46.82	55.39	102.44	78.91
NTPCR	3.51343	5.46e-07	45.91	40.5	43.2	143.87	159.69	151.78
NUBP2	1.72765	0.02	113.59	66.91	90.25	94.44	217.39	155.92
NUDT1	1.34996	0.05	81.25	60.64	70.95	78.64	112.92	95.78
NUDT14	2.37938	0.00227	37.82	22.12	29.97	47.38	95.25	71.31
NUDT18	1.9211	0.02	13.11	7.17	10.14	13.09	25.86	19.48
NUDT2	1.61404	0.01	46.33	36.28	41.3	59.83	73.48	66.66
NUDT22	1.38224	0.04	52.08	37.35	44.71	53.55	70.05	61.8
NUFIP2	-4.86801	0.03	11.64	31.87	21.76	4.41	4.54	4.47
NUP153	-3.4574	0.04	33.72	52.29	43.01	8.87	16	12.44
NUP155	-4.447	0.01	21.78	47.85	34.82	6.92	8.74	7.83
NUP160	-4.19242	0.01	27.31	58.98	43.14	8.21	12.38	10.29
NUP188	-2.86818	0.05	111.67	115.49	113.58	40.24	38.96	39.6
NUP205	-3.50299	0.03	40.46	64.85	52.65	13.02	17.03	15.03
NUP210	-3.09147	0.04	66.52	83.53	75.03	21.51	27.03	24.27
NUP50	-3.6688	0.04	22.61	46.06	34.34	8.11	10.61	9.36
NUPR1	16.1967	9.68e-05	0.92	0.29	0.61	14.43	5.34	9.88
OAZ2	1.35368	0.03	98.84	78.1	88.47	106.64	132.88	119.76
OGT	-4.83546	0.02	17.84	65.63	41.73	8.02	9.24	8.63
OLFML3	2.19361	0.02	4.52	5.5	5.01	15.95	6.02	10.99
OPN3	-5.76596	0.00961	15.02	28.35	21.68	2.56	4.96	3.76
OR7E38P	1.77465	0.03	16.72	8.84	12.78	14.83	30.54	22.68
ORAI3	2.01989	0.00294	74.95	43.7	59.33	119.6	120.08	119.84
OSCP1	2.05742	0.02	7.03	5.51	6.27	11.56	14.25	12.9
OST4	1.49419	0.02	591.76	414.51	503.13	627.84	875.7	751.77
OVCA2	1.97334	0.01	208.73	104.82	156.78	219.16	399.6	309.38
OXLD1	1.92834	0.01	101.84	54.46	78.15	101.01	200.39	150.7
P2RX4	1.51551	0.02	22.87	19.02	20.95	28.76	34.74	31.75
P2RY1	-55.5556	0.01	0.08	9.91	5	0.05	0.13	0.09
PACSIN3	1.39175	0.03	66.5	52.75	59.63	92.73	73.25	82.99
PAICS	-3.1213	0.03	158.92	256.9	207.91	55.57	77.65	66.61
PAK2	-3.942	0.02	30.35	59.37	44.86	9.69	13.06	11.38
PALM	1.42853	0.02	30.01	32.25	31.13	51.63	37.31	44.47
PANK3	-4.93137	0.05	8.13	22.05	15.09	2.79	3.34	3.06
PAOX	1.8844	0.02	7.36	6.99	7.18	12.11	14.96	13.53
PAPOLA	-3.41013	0.05	28.78	57.35	43.07	12.04	13.22	12.63
PARD6G	3.24224	0.00397	2.42	4.02	3.22	9.29	11.58	10.44
PARP10	2.94737	0.03	1.9	1.15	1.52	4.66	4.3	4.48
PATL1	-3.54218	0.03	39.98	46.51	43.25	9.28	15.13	12.21
PBXIP1	1.76821	0.02	22.25	22.78	22.52	57.69	21.96	39.82
PCBP4	1.95772	0.0012	44.76	38.02	41.39	89.6	72.47	81.03
PDIA2	20.7413	0.000209	3.17	5.5	4.33	177.12	2.5	89.81
PDS5A	-4.47094	0.01	22.63	51.23	36.93	7.11	9.42	8.26
PDZD11	1.31913	0.05	45.29	38.25	41.77	45.21	64.99	55.1
PDZK1	-7.27586	0.03	4.98	58.32	31.65	2.33	6.37	4.35
PET100	1.71546	0.00344	103.88	87.93	95.91	178.13	150.93	164.53
PEX11G	2.58059	0.00811	8.07	2.85	5.46	11.58	16.6	14.09
PEX16	1.92982	0.00541	39.22	23.48	31.35	54.75	66.25	60.5
PF4V1	8.32558	0.00147	1.26	0.47	0.86	12.09	2.23	7.16
PFDN5	2.06382	0.00114	444.17	306.39	375.28	849.54	699.49	774.51
PFKFB3	-3.75804	0.05	16.36	37.38	26.87	5.11	9.19	7.15
PFN1P1	3.88618	0.04	1.5	0.97	1.23	7.76	1.8	4.78
PGF	2.6749	0.00176	9.02	5.56	7.29	17.07	21.93	19.5
PGLS	1.4686	0.02	97.68	69.54	83.61	113.02	132.57	122.79
PHF10	-3.54699	0.02	48.9	77.16	63.03	17.73	17.81	17.77
PHIP	-5.89623	0.02	9.07	28.42	18.75	2.62	3.75	3.18
PHLDA3	4.83048	3.54e-07	63.84	36.67	50.26	211.99	273.56	242.78
PHLDB3	1.96165	0.00935	11.32	9.54	10.43	23.94	16.98	20.46
PHPT1	3.80542	0.000385	342.57	129.52	236.05	542.61	1253.93	898.27
PIDD1	1.51048	0.01	42.77	38.32	40.55	68.36	54.14	61.25
PIFO	2.01786	0.05	2.8	2.8	2.8	6.23	5.06	5.65
PIK3C2A	-5.68306	0.02	10.53	31.08	20.8	2.89	4.43	3.66
PIN1	1.47771	0.04	205.64	120.49	163.07	176.82	305.13	240.97
PKD1	-4.32042	0.03	16.98	32.1	24.54	5.45	5.9	5.68
PLA2G16	1.71008	0.02	14.63	9.17	11.9	22.78	17.92	20.35
PLA2G1B	2904.62	9.02e-06	0	0.15	0.08	464.74	0	232.37
PLA2G3	-6.32026	0.00689	17.17	21.51	19.34	1.29	4.84	3.06
PLAU	3.34351	0.00118	4	3.85	3.93	14.82	11.46	13.14
PLCD1	1.78008	0.04	4.42	5.22	4.82	8.82	8.35	8.58
PLD3	1.38355	0.03	394.02	291.69	342.85	570.63	378.06	474.35
PLIN3	1.3993	0.03	74.49	56.99	65.74	84.1	99.87	91.99
PLK2	1.69388	0.02	4.22	14.4	9.31	19.73	11.81	15.77
PLK3	2.87627	0.00074	7.35	6.39	6.87	20.63	18.89	19.76
PLK4	-5.63399	0.02	9.94	24.55	17.24	1.87	4.25	3.06
PLOD2	-6.14319	0.00688	14.35	38.85	26.6	1.93	6.72	4.33
PLTP	2.06848	0.00163	143.48	120.24	131.86	360.72	184.79	272.75
PM20D2	-5.57726	0.02	9.61	28.66	19.13	2.51	4.35	3.43
PMF1	1.48864	0.02	150.58	103.83	127.21	169.77	208.97	189.37
PMM1	1.79186	0.02	88.99	45.72	67.36	93.54	147.87	120.7
PMVK	1.48246	0.02	136.27	96.91	116.59	157.18	188.49	172.84
PNLIP	7418.67	1.72e-06	0.31	0.18	0.24	3560.31	0.65	1780.48
PNLIPRP1	4291.21	2.52e-06	0.24	0.31	0.28	2402.82	0.25	1201.54
PNLIPRP2	4509.67	1.38e-05	0	0.06	0.03	270.51	0.07	135.29
PNP	2.33803	5.48e-05	46.81	51.05	48.93	124.39	104.42	114.4
PODXL2	1.52005	0.02	26.75	23.12	24.94	29.32	46.5	37.91
POGZ	-4.02662	0.05	15.69	26.67	21.18	4.64	5.87	5.26
POLD4	2.18457	0.00183	35.73	21.8	28.77	72.38	53.32	62.85
POLE	-3.21064	0.05	39.33	48.78	44.05	12.37	15.07	13.72
POLE4	1.98222	0.01	162.33	78.33	120.33	165.07	311.97	238.52
POLR2A	-3.11809	0.02	182.8	171.53	177.17	54.71	58.94	56.82
POLR2G	1.50138	0.02	273.03	183.38	228.21	342.6	342.67	342.63
POLR2L	1.55696	0.02	463.48	299.69	381.59	563.68	624.56	594.12
POLR3GL	1.4261	0.03	23.97	24.61	24.29	38.11	31.16	34.64
POU3F3	-126.133	0.00117	1.79	36.05	18.92	0	0.3	0.15
PPAT	-3.91098	0.03	20.64	47.03	33.83	7.38	9.92	8.65
PPDPF	1.24776	0.05	242.18	199.85	221.02	265.28	286.27	275.78
PPID	-3.99581	0.01	42.44	72	57.22	14.35	14.29	14.32
PPM1J	3.31	0.04	1.04	0.97	1	3.54	3.07	3.31
PPP1R14A	2.13104	0.00568	28.21	19.41	23.81	30.1	71.37	50.74
PPP4C	1.34499	0.04	236.54	163.29	199.92	247.46	290.33	268.89
PPP4R3B	-3.57539	0.05	23.6	53.71	38.65	9.61	12.01	10.81
PQBP1	1.38562	0.02	105.85	91.66	98.75	137.64	136.02	136.83
PQLC1	1.49516	0.05	19.22	13.83	16.52	17.55	31.86	24.7
PRAMEF12	31.5	1.34e-06	0.37	0.34	0.36	11.95	10.74	11.34
PRAMEF15	9.34286	0.00914	0.5	0.19	0.35	3.56	2.98	3.27
PRAMEF4	200.5	0.00503	0	0.05	0.02	5.38	2.65	4.01
PRAMEF9	17.8065	0.000444	0.2	0.42	0.31	5.95	5.09	5.52
PRAP1	16.1895	1.06e-11	5.06	1.79	3.43	46.46	64.59	55.53
PRDX4	1.28473	0.03	109.86	105.64	107.75	138.65	138.21	138.43
PRDX5	1.58954	0.02	537.94	305.01	421.48	540.15	799.78	669.96
PRKAG1	1.52378	0.02	17.75	19.67	18.71	29.44	27.58	28.51
PRKD3	-3.22159	0.03	103.68	202.51	153.09	39.05	55.99	47.52
PRKDC	-4.88727	0.0013	54.4	86.05	70.23	14.16	14.58	14.37
PROCR	31.1724	3.72e-10	1.13	0.61	0.87	31.79	22.44	27.12
PRODH	2.27885	0.01	3.62	4.71	4.16	7.71	11.25	9.48
PROSER1	-3.84432	0.03	23.17	31.64	27.41	6.12	8.15	7.13
PRPF8	-3.05265	0.03	158.11	193.25	175.68	58.95	56.16	57.55
PRR12	-3.73728	0.02	38.27	42.53	40.4	11.5	10.13	10.81
PRRC2A	-2.8236	0.05	207.67	204.35	206.01	78.35	67.58	72.96
PRRC2B	-4.50149	0.00347	50.17	70.3	60.23	10.47	16.29	13.38
PRRC2C	-4.51768	0.00282	48.97	78.8	63.88	13.37	14.91	14.14
PRSS1	3487.33	3.32e-06	0.19	0.23	0.21	1464.42	0.26	732.34
PRSS2	4170.63	2.17e-06	1.59	1.78	1.69	14093.9	2.87	7048.36
PRSS3	4626.91	3.86e-06	0.42	0.65	0.54	4996.54	0.51	2498.53
PRSS3P1	3723.8	1.05e-05	0	0.1	0.05	372.35	0.03	186.19
PRSS3P3	2568	0.000163	0.02	0	0.01	51.34	0.02	25.68
PRSS3P4	#DIV/0!	0.0064	0	0	0	10.41	0	5.21
PRSS57	7.55319	0.05	0.78	0.16	0.47	2.4	4.7	3.55
PSENEN	1.60493	0.02	82.71	51.29	67	99.78	115.27	107.53
PSMB10	2.34382	0.00159	81.09	41.59	61.34	127.32	160.23	143.77
PSMB4	1.32461	0.03	864.2	660.82	762.51	1034.45	985.62	1010.03
PSMB6	1.58887	0.01	366.37	233.19	299.78	465.67	486.94	476.31
PSMB7	1.33857	0.02	234.75	226.19	230.47	324.06	292.94	308.5
PSMB8	4.76136	0.02	1.16	0.59	0.88	6.41	1.98	4.19
PSMB9	3.22014	0.0028	6.88	1.66	4.27	13.73	13.76	13.75
PSMD13	1.23084	0.04	115.47	111.01	113.24	147.86	130.89	139.38
PSMD8	1.39062	0.03	264.49	205.53	235.01	296.22	357.4	326.81
PSME1	1.48088	0.01	97.86	84.13	91	142.35	127.16	134.76
PSME2	1.50564	0.0087	177.49	177.16	177.32	317.89	216.08	266.98
PSMG3	1.52013	0.04	106.69	60.22	83.46	96.73	157.02	126.87
PTCH1	-6.03245	0.00159	32.19	90.51	61.35	8.12	12.23	10.17
PTGES	1.47579	0.03	9.11	14.85	11.98	16.07	19.28	17.68
PTGES2	1.34811	0.04	109.81	78.35	94.08	107.4	146.26	126.83
PTGIS	3.72115	0.04	1.14	0.93	1.04	7.51	0.24	3.87
PTP4A3	2.50071	0.0021	7.3	6.77	7.03	16.36	18.81	17.58
PTPN11	-3.53621	0.03	34.05	62.63	48.34	11.62	15.72	13.67
PTPRU	4.4763	3.62e-05	4.86	3.57	4.22	21.71	16.07	18.89
PTRH1	2.55371	0.000874	24.82	16.14	20.48	37.3	67.3	52.3
PTRHD1	1.63854	0.02	255.76	156.19	205.97	279.36	395.61	337.49
PTTG1	1.25021	0.05	68.15	75.08	71.62	66.4	112.69	89.54
PXMP2	1.46185	0.05	48.15	31.79	39.97	42.42	74.44	58.43
PYM1	1.47804	0.01	34.28	33.13	33.7	53.49	46.13	49.81
QSER1	-5.30091	0.03	9.99	24.89	17.44	2.67	3.91	3.29
QTRT1	1.32319	0.03	92.47	88.86	90.66	101.92	138	119.96
R3HCC1	1.62736	0.02	60.06	39.49	49.78	66.03	95.98	81.01
RAB24	1.35289	0.03	35.01	33.18	34.09	44.81	47.44	46.12
RAB34	1.49866	0.05	502.62	249.16	375.89	462.99	663.67	563.33
RABAC1	2.25345	0.00218	198.81	99.47	149.14	313.25	358.91	336.08
RABGGTA	1.67702	0.0067	51.71	41.05	46.38	87.1	68.47	77.78
RARRES3	37.3333	8.99e-05	0.24	0.11	0.18	8.08	5.35	6.72
RASSF7	1.44253	0.05	41.05	29.76	35.41	34.88	67.28	51.08
RBPJL	#DIV/0!	0.00121	0	0	0	20.38	0	10.19
RBX1	1.23637	0.04	90.14	89.57	89.86	109.47	112.73	111.1
RDH11	-3.32041	0.05	35.89	73.75	54.82	16.29	16.74	16.51
RDX	-3.48122	0.05	27.3	59.81	43.55	11.76	13.26	12.51
REEP2	2.07234	0.00197	86.56	56.65	71.61	175.69	121.12	148.4
REG1A	2581.64	7.01e-06	0	0.22	0.11	567.83	0.12	283.98
REG1B	#DIV/0!	0.000247	0	0	0	42.97	0	21.49
REG3A	#DIV/0!	1.51e-05	0	0	0	244.38	0.09	122.24
REG3G	#DIV/0!	0.000275	0	0	0	40.13	0	20.07
REX1BD	1.77956	0.03	96.51	49.64	73.08	77.47	182.64	130.05
RFNG	1.41555	0.02	79.55	62.66	71.11	97.59	103.74	100.66
RFPL4AL1	24.3043	0.000517	0.32	0.15	0.23	3.64	7.55	5.59
RFPL4B	15.431	2.29e-05	0.3	0.87	0.58	13.44	4.46	8.95
RFXANK	1.67047	0.01	170.03	96.6	133.31	209.59	235.78	222.69
RGS1	-25.4231	0.000174	8.95	57.15	33.05	0.16	2.43	1.3
RGS14	1.78175	0.03	17.63	13.72	15.67	14.83	41	27.92
RGS2	-5.50538	0.03	25.46	138.17	81.81	6.91	22.81	14.86
RGS3	1.85816	0.03	13.93	5.81	9.87	19.96	16.73	18.34
RHBDD2	1.61189	0.02	82.62	55.63	69.13	133.51	89.34	111.43
RHOBTB3	-5.96657	0.01	13.69	25.57	19.63	3.17	3.41	3.29
RHOC	3.51726	8.85e-05	293.34	126.14	209.74	720.36	755.05	737.71
RILP	2.2924	0.01	5.64	4.62	5.13	8.28	15.23	11.76
RIN1	1.55652	0.00827	34.25	37.23	35.74	62.79	48.46	55.63
RINL	3.73228	0.03	1.49	1.04	1.27	3.52	5.95	4.74
RMRP	2.29515	0.01	260.71	117.08	188.89	205.6	661.46	433.53
RN7SK	2.69066	0.00109	403.98	229.19	316.58	520.94	1182.67	851.81
RN7SL1	2.96965	6.38e-06	2018.21	1572.39	1795.3	5255.2	5407.63	5331.41
RN7SL2	2.08011	0.00773	1117.96	878.6	998.28	979.73	3173.33	2076.53
RN7SL3	2.02664	0.02	46.99	28.86	37.92	37.99	115.71	76.85
RNA18SN2	2.65207	0.000928	10258.8	4751.4	7505.08	17125.4	22682.5	19904
RNA18SN3	2.64882	0.000994	10309	4714.74	7511.86	17122.9	22672.2	19897.6
RNA18SP5	2.92293	0.000336	56.1	25.64	40.87	108.05	130.88	119.46
RNA28SN1	2.02973	0.000863	5519.92	4817.73	5168.82	8035.95	12946.7	10491.3
RNA28SN3	3.37463	1.93e-05	1916.63	1446.04	1681.33	7601.02	3746.7	5673.86
RNA28SP_6	6.2099	2.16e-05	6.46	29.07	17.77	182.13	38.57	110.35
RNA45SN1	2.58825	0.00102	45.91	24.91	35.41	66.7	116.59	91.65
RNA45SN2	2.47376	0.00193	18.03	9.41	13.72	27.03	40.86	33.94
RNA5-8SN1	2.47343	0.04	1402.5	216.51	809.51	1216.21	2788.34	2002.27
RNA5-8SN2	2.51669	0.03	1375.66	227.62	801.64	1309.32	2725.64	2017.48
RNA5-8SN3	2.58479	0.02	1305.86	248.71	777.29	1258.47	2759.78	2009.13
RNA5-8SP10	2.37636	0.04	1404.29	229.28	816.79	1223.37	2658.6	1940.99
RNASE1	308.659	9.04e-06	0.1	0.72	0.41	252.5	0.6	126.55
RNASEH2C	1.53604	0.05	101.86	55.99	78.93	76.19	166.29	121.24
RND2	1.90541	0.03	66.5	25.89	46.2	58.03	118.03	88.03
RNF181	2.00255	0.00787	63.54	30.69	47.11	78.08	110.6	94.34
RNF25	1.54742	0.02	48.26	34.82	41.54	72.9	55.65	64.28
RNF5	1.67869	0.02	248.85	126.1	187.48	260.02	369.42	314.72
RNU1-1	#DIV/0!	0.00145	28.55	0	14.28	0	0	0
RNU1-2	3.81127	1.36e-05	45.69	33.48	39.58	96.68	205.01	150.85
RNU1-27P	2.6778	0.000677	56.54	39.86	48.2	77.48	180.65	129.07
RNU1-28P	#DIV/0!	0.0014	27.98	0	13.99	0	0	0
RNU1-3	-36.9412	0.00712	25.13	0	12.56	0.69	0	0.34
RNU1-4	3.13351	0.000205	52.54	36.14	44.34	82.97	194.91	138.94
RNVU1-18	#DIV/0!	0.00262	19.99	0	9.99	0	0	0
ROM1	2.59509	0.02	3.64	2.88	3.26	8.98	7.94	8.46
ROMO1	1.99013	0.01	542.54	237.95	390.24	639.74	913.51	776.63
RPL10	1.53406	0.03	989.31	679.14	834.23	887.75	1671.78	1279.76
RPL10A	1.31113	0.01	1226.87	1455.77	1341.32	1882.58	1634.69	1758.64
RPL10AP2	5.02564	0.05	1.57	0	0.78	7.7	0.14	3.92
RPL10AP4	4.87778	0.04	1.44	0.37	0.9	8.65	0.14	4.39
RPL10AP6	6.14085	0.03	1.05	0.37	0.71	8.03	0.68	4.36
RPL10L	8.4876	0.00226	3.34	1.5	2.42	39.28	1.8	20.54
RPL10P15	5.89412	0.02	0.76	0.94	0.85	9.75	0.26	5.01
RPL10P16	4.17937	0.00299	48.05	24.09	36.07	269.36	32.13	150.75
RPL10P6	1.71349	0.02	38.13	23.1	30.61	33.8	71.09	52.45
RPL10P9	1.64347	0.01	389.71	252.37	321.04	437.13	618.11	527.62
RPL11	1.35771	0.03	926.45	1041.84	984.15	1752.72	919.66	1336.19
RPL12	1.48937	0.00383	1679.05	1956.23	1817.64	2853.41	2560.86	2707.13
RPL12P2	8.78465	0.0061	5.84	2.23	4.04	70.35	0.62	35.49
RPL12P4	10.6012	0.00108	1.35	2.1	1.73	35.74	0.94	18.34
RPL13	1.4787	0.03	687.52	435.25	561.39	695.13	965.13	830.13
RPL13A	1.49435	0.01	4130.92	3520.96	3825.94	4933.46	6501.12	5717.29
RPL13AP16	12.9822	0.00115	3.53	0.96	2.25	56.58	1.84	29.21
RPL13AP22	7.125	0.02	0.64	0.64	0.64	8.55	0.57	4.56
RPL13AP25	11.1748	0.000243	13.48	7	10.24	218.09	10.78	114.43
RPL13AP5	2.02615	0.00503	15.8	10.2	13	29.57	23.1	26.34
RPL13P12	1.76592	0.00704	289.17	177.76	233.47	423.48	401.09	412.29
RPL13P8	-39.7	0.03	1.87	6.08	3.97	0	0.19	0.1
RPL14P1	2.09211	0.04	2.59	3.5	3.04	8.4	4.31	6.36
RPL14P4	10.4348	0.00288	1.09	0.76	0.92	18.77	0.42	9.6
RPL15	1.94594	0.01	390.58	257.22	323.9	346.3	914.28	630.29
RPL15P3	2.3356	0.01	1086.37	458.4	772.38	812.66	2795.28	1803.97
RPL15P5	8.48077	0.00511	1.73	0.34	1.04	16.22	1.42	8.82
RPL15P7	10.1176	0.00359	1.58	0.46	1.02	19.41	1.23	10.32
RPL17P33	31.8095	0.00146	0.15	0.28	0.21	12.89	0.47	6.68
RPL17P34	7.63934	0.00882	1.05	1.39	1.22	18.17	0.47	9.32
RPL17P50	4.33862	0.02	1.58	2.2	1.89	15.81	0.59	8.2
RPL18	1.77226	0.01	3407.52	1872.53	2640.03	3479.58	5878.08	4678.83
RPL18A	1.60609	0.04	6927.01	3664.77	5295.89	5267.19	11744.2	8505.67
RPL18AP15	5.78571	0.01	1.38	0.57	0.98	10.86	0.48	5.67
RPL18AP4	9.69799	0.00197	2.27	0.7	1.49	27.8	1.1	14.45
RPL18AP6	4.73534	0.00124	10.47	2.83	6.65	51.76	11.21	31.49
RPL18P13	6.66296	0.00118	4.19	1.21	2.7	32.23	3.75	17.99
RPL19	1.23082	0.04	1751.82	1700.29	1726.05	2087.3	2161.62	2124.46
RPL19P12	5.93548	0.00822	1.24	0.61	0.93	10.02	1.03	5.52
RPL19P6	6.41754	0.00454	12.63	4.47	8.55	105.03	4.72	54.87
RPL21P41	10.05	0.00216	0.71	0.88	0.8	14.84	1.24	8.04
RPL21P75	2.48134	0.02	2.14	3.22	2.68	7.13	6.18	6.65
RPL21P80	9.15625	0.02	0.33	0.31	0.32	4.81	1.04	2.93
RPL22P1	1.33579	0.01	263.78	308.85	286.31	428.05	336.86	382.45
RPL22P2	5.16146	0.01	3.08	0.76	1.92	18.74	1.07	9.91
RPL22P3	6.51282	0.01	0.61	0.95	0.78	9.31	0.85	5.08
RPL23AP42	1.22697	0.04	164.46	231.79	198.13	179.64	306.57	243.1
RPL23P8	6.40909	0.01	1.97	0.67	1.32	16.56	0.37	8.46
RPL24	1.17018	0.04	937.42	1380.77	1159.1	1560.94	1151.78	1356.36
RPL24P4	5.15345	0.01	5.41	2.42	3.91	38.96	1.35	20.15
RPL26P23	14.2593	0.00899	0.37	0.17	0.27	7.32	0.38	3.85
RPL27	1.25281	0.02	849.69	1345.45	1097.57	1616.03	1134.07	1375.05
RPL27A	1.43928	0.00995	319.43	304.41	311.92	459.47	438.42	448.94
RPL27AP3	10.349	0.00735	2.65	0.33	1.49	30.28	0.55	15.42
RPL27AP5	10.5583	0.00318	2.09	1.16	1.63	33.56	0.87	17.21
RPL27AP6	1.44782	0.01	740.94	610.81	675.88	988.52	968.58	978.55
RPL28	1.53103	0.02	364.98	263.83	314.41	409.41	553.34	481.37
RPL29	1.51626	0.02	2256.33	1633.46	1944.9	2479.29	3418.66	2948.98
RPL30	1.36764	0.00858	1152.48	1429.03	1290.75	1896.68	1633.87	1765.28
RPL31P38	6.13235	0.03	1.36	0	0.68	7.88	0.47	4.17
RPL32	1.56995	0.00418	760.61	717.49	739.05	1130.22	1190.33	1160.27
RPL32P18	9.93333	0.00717	1.48	0.61	1.05	20.44	0.43	10.43
RPL32P29	2.00941	0.01	5.95	8.93	7.44	20.51	9.39	14.95
RPL34	1.502	0.01	211.98	372.67	292.33	599.26	278.9	439.08
RPL34P16	9.84298	0.00253	2	0.41	1.21	22.44	1.39	11.91
RPL35	2.22747	0.00725	4945	2342.16	3643.58	5019.07	11212.9	8115.97
RPL35A	1.2145	0.03	808.43	1048.3	928.36	1227.19	1027.79	1127.49
RPL35AP34	10.4262	0.01	0.83	0.39	0.61	12.49	0.22	6.36
RPL35P4	9.36111	0.00581	0.85	0.6	0.72	12.81	0.67	6.74
RPL36	1.78732	0.02	1978.63	1153.44	1566.03	1857.89	3740.09	2798.99
RPL36AP39	7.7193	0.04	0.71	0.44	0.57	8.8	0	4.4
RPL36AP42	#DIV/0!	9.22e-05	0	0	0	71.1	0	35.55
RPL36AP8	7.7541	0.00333	2.12	1.54	1.83	26.91	1.47	14.19
RPL36P20	15.8621	0.00488	0.3	0.28	0.29	8.9	0.31	4.6
RPL36P3	7.65993	0.00499	15.61	2.2	8.91	130.34	6.15	68.25
RPL37	1.39448	0.01	488.4	493.76	491.08	596.79	772.81	684.8
RPL37A	1.53619	0.00354	2242.47	2355.41	2298.94	3585.91	3477.3	3531.6
RPL37AP8	7.90909	0.00345	1.78	0.64	1.21	17.57	1.56	9.57
RPL37P22	19.5	0.02	0.37	0	0.18	7.03	0	3.51
RPL37P5	5.58382	0.02	2.19	1.27	1.73	18.74	0.57	9.66
RPL38	1.32657	0.02	1688.49	1760.11	1724.3	2429.79	2145.01	2287.4
RPL39L	1.60186	0.01	105.3	83.47	94.39	116.77	185.63	151.2
RPL39P5	5.67797	0.00536	4.39	1.51	2.95	31.1	2.41	16.75
RPL3P2	7.41096	0.00295	1.9	1.02	1.46	20.19	1.45	10.82
RPL3P3	5.36893	0.04	1.34	0.72	1.03	10.83	0.22	5.53
RPL3P9	7.14141	0.00513	1.49	0.49	0.99	13.52	0.62	7.07
RPL41P2	9.27076	0.00077	8.49	3.54	6.02	106.28	5.35	55.81
RPL41P5	1.67122	0.02	12.37	13.98	13.17	19.89	24.13	22.01
RPL4P3	6.18627	0.00864	1.31	0.73	1.02	12.21	0.41	6.31
RPL4P4	4.72047	0.01	3.2	1.88	2.54	22.63	1.36	11.99
RPL5P34	5.82667	0.01	1.64	1.36	1.5	17.1	0.38	8.74
RPL6P10	2.06848	0.01	11.26	11.52	11.39	36.67	10.45	23.56
RPL6P19	7.55521	0.00284	4.27	2.08	3.17	46.1	1.8	23.95
RPL6P20	8.93333	0.04	0.41	0.19	0.3	5.15	0.21	2.68
RPL6P25	7.8	0.01	0.72	0.67	0.7	10.38	0.54	5.46
RPL7A	1.37424	0.02	3469.91	2904.7	3187.31	3838.56	4921.71	4380.14
RPL7AP6	3.93019	0.00554	7.23	3.36	5.3	36.12	5.53	20.83
RPL7P1	5.27667	0.00334	12.98	11.03	12	120.18	6.46	63.32
RPL7P32	10.9737	0.00618	0.45	0.32	0.38	7.99	0.35	4.17
RPL7P6	5.15758	0.00883	1.71	1.59	1.65	16.3	0.71	8.51
RPL8	1.57348	0.02	4757.55	2984.44	3871	4456.92	7725.01	6090.96
RPL9	1.69234	0.000589	1035.63	1488.85	1262.24	2104.3	2167.99	2136.14
RPL9P17	15.1983	0.00121	1.46	0.87	1.16	34.29	0.97	17.63
RPL9P28	10.3636	0.01	0.53	0.12	0.33	6.57	0.28	3.42
RPL9P8	9.29865	0.0017	52.55	22.78	37.67	682.7	17.86	350.28
RPLP0	1.49671	0.04	7748.37	4551.04	6149.7	6503.77	11904.8	9204.29
RPLP0P5	7.26351	0.00652	2.24	0.72	1.48	20.96	0.54	10.75
RPLP0P6	3.65353	0.00614	16.59	5.22	10.91	67.41	12.3	39.86
RPLP0P9	6.38916	0.00267	48.47	13.86	31.17	372.82	25.48	199.15
RPLP1	1.7195	0.02	8025.6	4515.84	6270.72	8044.78	13520.2	10782.5
RPLP1P4	8.33175	0.00413	94.76	14.67	54.71	874.1	37.57	455.83
RPLP2	1.39409	0.03	3920.77	2903.35	3412.06	4012.04	5501.38	4756.71
RPLP2P2	4.41176	0.02	2.12	0.59	1.36	10.69	1.32	6
RPP25L	1.93966	0.00923	90.68	49.2	69.94	97.55	173.77	135.66
RPPH1	1.98124	0.01	88.17	54.7	71.43	75.85	207.2	141.52
RPS10	2.11195	0.00155	4343.34	3039.23	3691.28	5892.79	9698.79	7795.79
RPS10P16	8.59091	0.01	2.02	0.17	1.1	18.52	0.38	9.45
RPS10P17	7.93333	0.00913	1.65	0.15	0.9	14.11	0.17	7.14
RPS11	1.55536	0.01	3802.62	2774.7	3288.66	4468.18	5761.93	5115.05
RPS12	1.28157	0.03	3447.51	3864.18	3655.85	5738.23	3632.19	4685.21
RPS12P11	12.7656	0.00332	1.87	0.69	1.28	32.48	0.19	16.34
RPS12P22	9.35784	0.00164	12.51	5.99	9.25	168.46	4.65	86.56
RPS12P32	8.33663	0.00347	1.32	0.7	1.01	16.26	0.59	8.42
RPS12P4	23.0444	0.00258	0.56	0.35	0.45	20.34	0.39	10.37
RPS12P7	14.2353	0.01	0.77	0.24	0.51	14.52	0	7.26
RPS13	1.2076	0.02	947.21	1639.74	1293.48	1741.21	1382.8	1562.01
RPS13P3	17.6111	0.03	0.36	0	0.18	6.33	0	3.17
RPS14	1.87776	0.00194	1887.72	1721.92	1804.82	4327.01	2451.01	3389.01
RPS14P1	1.41497	0.05	13.12	14.39	13.76	19.86	19.08	19.47
RPS15	1.39667	0.04	2148.03	1439.74	1793.88	2200.44	2810.46	2505.45
RPS15AP24	9.05607	0.01	1.39	0.74	1.07	19.38	0	9.69
RPS15P4	6.87092	0.00333	34.65	8.89	21.77	283.38	15.79	149.58
RPS15P7	7.59363	0.00356	4.5	0.52	2.51	35.98	2.14	19.06
RPS16	1.55089	0.02	3261.27	2096.34	2678.8	3304.45	5004.58	4154.52
RPS16P1	7.67526	0.00425	2.87	1	1.94	28.65	1.12	14.89
RPS16P10	6.36426	0.00222	37.73	14.65	26.19	313.73	19.63	166.68
RPS17	1.52343	0.00477	1851.3	1819.97	1835.64	2856.31	2736.61	2796.46
RPS17P16	5.50658	0.00839	1.95	1.09	1.52	15.93	0.81	8.37
RPS17P2	17.5357	0.00412	0.2	0.36	0.28	9.63	0.2	4.91
RPS18	1.53456	0.0079	5205.17	4379.42	4792.29	6816.27	7891.9	7354.08
RPS18P5	8.21458	0.00192	50.47	18.4	34.44	545.61	20.21	282.91
RPS19	2.03479	0.0016	1936.89	1299.33	1618.11	2883.47	3701.54	3292.51
RPS19BP1	1.66437	0.04	397.07	198.96	298.01	314.55	677.46	496
RPS19P1	10.9074	0.01	1.07	0	0.54	11.59	0.19	5.89
RPS19P2	6.55238	0.04	1.91	0.2	1.05	13.77	0	6.88
RPS2	1.78207	0.02	8265.17	4705.01	6485.09	6924.81	16189	11556.9
RPS20	1.20687	0.03	577.13	918.19	747.66	1016.25	788.42	902.33
RPS20P10	11	0.00211	1.09	1.35	1.22	25.72	1.13	13.42
RPS20P26	6.56314	0.00761	9.16	2.56	5.86	74.82	2.1	38.46
RPS20P6	8	0.00453	1.71	1.13	1.42	21.96	0.76	11.36
RPS21	1.55212	0.00317	395.36	448.57	421.97	722.2	587.7	654.95
RPS23P1	11.0741	0.02	0.19	0.35	0.27	5.79	0.19	2.99
RPS23P7	9.9386	0.00689	1.63	0.65	1.14	22.29	0.36	11.33
RPS23P8	2.08121	0.00479	58.01	59.94	58.98	185.65	59.85	122.75
RPS24P19	12.8359	0.000873	3.01	3.46	3.23	81.63	1.29	41.46
RPS24P8	11.6279	0.00542	0.36	0.51	0.43	10.01	0	5
RPS25	1.12861	0.05	902.33	1291.82	1097.07	1386.69	1089.64	1238.16
RPS25P1	11.1644	0.00644	0.19	1.27	0.73	16.1	0.2	8.15
RPS25P6	9.43035	0.00026	16.15	12.71	14.43	258.16	14.01	136.08
RPS25P9	10.8462	0.00443	0.28	0.51	0.39	7.61	0.86	4.23
RPS26P11	2.16374	0.02	5.96	4.31	5.13	8.94	13.26	11.1
RPS26P2	4.38824	0.01	15.63	4.76	10.2	84.21	5.32	44.76
RPS26P25	1.35694	0.03	2511.29	1923.03	2217.16	2474.47	3542.63	3008.55
RPS26P50	6.26667	0.00709	1.91	0.79	1.35	15.81	1.1	8.46
RPS27	1.78018	0.00482	2111.85	1459.76	1785.8	2765.28	3592.82	3179.05
RPS27AP16	6.5788	0.00321	6.88	7.08	6.98	89.4	2.45	45.92
RPS27AP9	9.69231	0.04	0.35	0.16	0.26	5.04	0	2.52
RPS27L	2.07218	0.000225	38.79	78.96	58.88	141.08	102.94	122.01
RPS27P4	4.29567	0.01	31.49	10.11	20.8	166.56	12.15	89.35
RPS28	1.55296	0.00983	1122.68	881.65	1002.16	1378.58	1734.04	1556.31
RPS28P4	1.61213	0.02	24.85	20.01	22.43	27.83	44.5	36.16
RPS28P7	1.46086	0.01	1517.03	1235.59	1376.31	1801.05	2220.16	2010.6
RPS29	1.62074	0.00514	178.75	192.72	185.73	226.88	375.16	301.02
RPS2P11	6.20548	0.02	1	0.46	0.73	8.75	0.31	4.53
RPS2P12	4.12621	0.02	0.92	1.14	1.03	7.23	1.27	4.25
RPS2P18	5.58929	0.01	1.59	0.65	1.12	11.07	1.44	6.26
RPS2P29	6.64286	0.00157	4.97	1.76	3.36	39.87	4.76	22.32
RPS2P33	6.19838	0.00487	4.2	0.74	2.47	28.32	2.29	15.31
RPS2P46	1.77768	0.03	27.89	16.01	21.95	24.22	53.82	39.02
RPS2P5	1.62768	0.04	1150.01	636.15	893.08	831.63	2075.66	1453.65
RPS2P53	5.01333	0.04	0.92	0.57	0.75	7	0.53	3.76
RPS2P8	4.79195	0.01	2.61	0.37	1.49	13.02	1.25	7.14
RPS3	1.56126	0.00425	1451.84	1532.31	1492.07	1970.4	2688.62	2329.51
RPS3AP26	3.99238	0.00853	7.2	8.53	7.87	59.9	2.95	31.42
RPS3AP47	6.49206	0.03	0.76	0.5	0.63	7.95	0.23	4.09
RPS3P3	6.75658	0.00398	2.21	0.82	1.52	19.38	1.15	10.27
RPS3P4	7.61648	0.00296	11.15	2.93	7.04	102.71	4.54	53.62
RPS4XP2	6.78261	0.01	1.29	0.54	0.92	12.23	0.24	6.24
RPS5	1.96408	0.02	5257.55	2545.65	3901.6	4443.33	10882.8	7663.05
RPS5P1	11.3821	0.000523	1.76	0.7	1.23	25.12	2.89	14
RPS6KA3	-9.76552	0.00236	10.04	46.61	28.32	2.41	3.39	2.9
RPS6P1	64.8333	0.01	0.12	0	0.06	7.78	0	3.89
RPS6P13	42.3333	0.04	0.12	0	0.06	4.84	0.24	2.54
RPS7P10	8.94019	0.0046	6.51	1.84	4.18	73.55	1.18	37.37
RPS7P11	4.53279	0.03	0.68	1.76	1.22	10.22	0.84	5.53
RPS7P14	9.44444	0.04	0.28	0.26	0.27	5.1	0	2.55
RPS8	1.22073	0.02	1537.47	2072.69	1805.08	2282.24	2124.8	2203.52
RPS8P3	5.8642	0.03	1.23	0.38	0.81	9.36	0.14	4.75
RPS9	2.37773	0.00311	3582.66	1794.37	2688.51	4293.39	8491.7	6392.54
RPS9P2	6.85873	0.00554	4.88	2.33	3.61	48.15	1.37	24.76
RPSA	1.67185	0.02	4283.76	2627.53	3455.65	4348.5	7206.18	5777.34
RPSAP11	5.99611	0.01	4.47	0.68	2.57	29.67	1.14	15.41
RPSAP15	2.09605	0.03	17.75	5.56	11.66	34.37	14.51	24.44
RPSAP19	2.36004	0.00293	27.06	12.38	19.72	56.98	36.1	46.54
RPSAP28	7.88378	0.00422	6.1	1.29	3.7	56.5	1.83	29.17
RPSAP3	6.88679	0.04	0.63	0.42	0.53	6.73	0.56	3.65
RPSAP31	6.48125	0.00762	2.86	0.34	1.6	18.93	1.82	10.37
RPSAP47	1.40342	0.04	118.66	82.52	100.59	114.19	168.14	141.17
RPSAP53	7.47788	0.01	1.92	0.34	1.13	16.33	0.57	8.45
RPSAP55	7.69444	0.01	1.01	0.43	0.72	10.32	0.76	5.54
RRAD	18.7283	7.21e-07	1.08	0.77	0.92	24.15	10.3	17.23
RRAS	1.62937	0.04	183.71	72.22	127.97	175.75	241.27	208.51
RSPH9	1.68627	0.04	10.7	7.65	9.18	13.38	17.58	15.48
RTN2	1.60347	0.01	102.99	71.28	87.13	151.77	127.65	139.71
RUNDC3A	2.59259	0.000388	14.47	11.46	12.96	31.87	35.33	33.6
S100A1	2.66753	0.00273	181.8	66.03	123.92	409.11	252.01	330.56
S100A11	1.86242	0.00458	209.87	132.06	170.96	352.31	284.49	318.4
S100A13	2.8288	0.000279	283.47	143.26	213.37	564.18	642.98	603.58
S100A16	5.57789	0.000861	3.1	0.89	1.99	16.57	5.63	11.1
S100A2	6.02755	1.24e-08	7.59	21.45	14.52	65.04	110	87.52
S100A3	4.31021	3.34e-07	10.53	42.52	26.53	111.69	117	114.35
S100A4	2.37089	2.33e-05	1302.59	1285.62	1294.11	3180.58	2955.8	3068.19
S100A5	5.90678	0.000738	1	1.35	1.18	7.68	6.26	6.97
S100A6	5.17853	1.86e-08	40.87	33.29	37.08	236.81	147.23	192.02
S100A9	2.79967	0.00132	15.58	32.63	24.11	26.9	108.1	67.5
S1PR3	-13.7744	0.03	0.85	35.79	18.32	1.18	1.49	1.33
SALL1	-138.667	0.04	0.02	8.29	4.16	0.06	0	0.03
SALL4	-3.43431	0.05	30.83	63.26	47.05	11.4	16.01	13.7
SARS	1.42492	0.02	94.87	99.33	97.1	166.63	110.09	138.36
SAT1	2.21046	0.01	7.1	8.95	8.03	27.61	7.89	17.75
SAT2	1.46565	0.03	129.33	78.21	103.77	150.16	154.02	152.09
SCAMP1-AS1	1.88857	0.02	6.43	7.4	6.91	11.19	14.91	13.05
SCAND1	1.94282	0.01	177.52	81.33	129.42	174.04	328.83	251.44
SCARNA16	#DIV/0!	0.03	0	0	0	0	5.73	2.87
SCARNA2	4.92233	0.00151	2.68	1.45	2.06	5.89	14.39	10.14
SCARNA28	10.766	0.02	0.48	0.45	0.47	0.58	9.54	5.06
SCD	-6.9426	1.36e-05	228.48	335.13	281.8	29.14	52.04	40.59
SCN4B	4.94737	0.00133	1.79	1.25	1.52	7.61	7.44	7.52
SCO2	2.16883	0.03	80.23	26.28	53.25	60.94	170.05	115.49
SCRN2	1.50205	0.03	24.45	19.52	21.99	29.85	36.2	33.03
SDC1	1.25198	0.03	131.87	130.6	131.24	171.84	156.78	164.31
SDC4	1.84444	0.01	11.18	10.41	10.8	24.32	15.52	19.92
SDF2	1.42062	0.03	58.03	38.21	48.12	66.07	70.66	68.36
SDHAF1	1.70528	0.04	56.97	28.67	42.82	44.54	101.51	73.02
SDHAF2	1.43878	0.02	53.94	48.48	51.21	71.49	75.87	73.68
SDHAF4	2.58872	0.00142	34.61	21.75	28.18	44.55	101.35	72.95
SDSL	4.00069	2.28e-05	20.78	8.03	14.41	57.57	57.73	57.65
SEC11C	1.41857	0.03	31.69	45.43	38.56	76.22	33.17	54.7
SEC23A	-3.29558	0.04	45.81	81.07	63.44	18.03	20.47	19.25
SEC61B	1.45259	0.01	202.82	176.65	189.73	302.54	248.67	275.6
SELENOH	1.62911	0.02	176.3	106.63	141.47	206.75	254.18	230.47
SELENOI	-4.98936	0.02	14.09	42.18	28.14	5.49	5.79	5.64
SELENOM	2.69575	0.00393	203.75	67.01	135.38	267.19	462.71	364.95
SELENOW	1.97381	0.00562	1047.55	593.44	820.49	1250.91	1988.07	1619.49
SEMA3B	1.64847	0.03	13.96	10.23	12.09	22.31	17.54	19.93
SEPT11	-3.54669	0.04	26.27	51.97	39.12	9.85	12.21	11.03
SERF2	1.69057	0.01	249.48	151.52	200.5	336.81	341.11	338.96
SERPINE1	4.89286	0.00108	4.32	2.4	3.36	27.39	5.5	16.44
SERPINI2	#DIV/0!	0.000839	0	0	0	24.16	0	12.08
SERTAD1	2.66484	0.00116	143.87	63.8	103.83	227.61	325.77	276.69
SESN2	1.85241	0.00584	60.9	37.48	49.19	99.7	82.54	91.12
SF3B5	1.62594	0.04	581.27	277.57	429.42	480.18	916.24	698.21
SFN	9.51007	2.53e-06	4.19	1.78	2.98	41.4	15.28	28.34
SFRP1	-5.175	0.04	7.8	12.9	10.35	1.08	2.92	2
SGCA	2.40583	0.0024	11.16	6.67	8.92	24.29	18.62	21.46
SH2D2A	2.17313	0.03	3.94	3.81	3.87	10.31	6.51	8.41
SH3BGRL3	1.49752	0.02	167.49	115.15	141.32	236.3	186.96	211.63
SH3GLB2	1.34115	0.04	77.75	65.54	71.64	73.35	118.81	96.08
SHC1	1.40303	0.02	179.53	152.31	165.92	220.07	245.51	232.79
SIL1	2.02856	0.00291	37.74	26.68	32.21	81.15	49.54	65.34
SIRT2	1.66507	0.00972	25.54	20.26	22.9	39.46	36.8	38.13
SKP2	-4.02589	0.04	16.3	33.46	24.88	4.8	7.56	6.18
SLC2A3P1	-10.7725	0.00576	6.38	29.6	17.99	1.07	2.27	1.67
SLC30A8	-4.34196	0.00731	38.31	58.96	48.63	9.27	13.13	11.2
SLC38A1	-3.95692	0.02	25.77	51.4	38.58	8.96	10.53	9.75
SLC39A5	122.75	0.000274	0.04	0.28	0.16	39.27	0	19.64
SLC52A1	18.3438	0.000247	0.39	0.25	0.32	5.96	5.77	5.87
SLC5A3	-8.81491	0.00525	9.01	59.57	34.29	2.33	5.45	3.89
SLC7A1	-3.98027	0.02	28.4	36.16	32.28	8.07	8.15	8.11
SLC7A5	-3.03612	0.04	64.01	68.78	66.4	20.29	23.44	21.87
SLX1A	1.62564	0.02	63.56	37.99	50.78	70.64	94.46	82.55
SLX1B	1.6823	0.01	58.76	38.07	48.41	68.91	93.96	81.44
SMARCD3	1.2743	0.05	65.23	62.14	63.69	65.36	96.96	81.16
SMC1A	-3.6888	0.01	51.27	73.19	62.23	16.01	17.73	16.87
SMC4	-5.88484	0.00215	26.91	73.25	50.08	7.17	9.84	8.51
SMC6	-3.75594	0.03	23.91	45.65	34.78	8.17	10.35	9.26
SMCHD1	-4.65728	0.03	13.07	26.62	19.84	3.37	5.14	4.26
SMDT1	1.83037	0.0046	59.92	43.72	51.82	78.09	111.6	94.85
SMG1	-7.11203	0.01	9.41	24.86	17.14	1.87	2.95	2.41
SMIM1	2.16307	0.02	44.46	16.73	30.6	33.56	98.82	66.19
SMIM27	1.97552	0.03	5.82	4.8	5.31	8.49	12.49	10.49
SMIM29	1.60174	0.04	22.8	11.6	17.2	27.19	27.91	27.55
SMIM3	1.78777	0.00806	25.48	18.34	21.91	33.82	44.51	39.17
SMIM4	2.64017	0.00014	42.44	27.77	35.1	88.57	96.77	92.67
SMOX	2.66	0.02	2.95	2.05	2.5	7.43	5.86	6.65
SMPD2	1.6046	0.04	48.84	26.02	37.43	40.12	80	60.06
SNAI1P1	27.4737	6.14e-06	0.55	0.2	0.38	15.39	5.49	10.44
SNAP47	1.58966	0.02	22.97	19.97	21.47	29.97	38.28	34.13
SNAPIN	1.32366	0.04	138.71	110.69	124.7	132.98	197.13	165.06
SNCG	8.71541	1.8e-09	48.56	22.85	35.7	366.73	255.56	311.14
SNHG25	1.52232	0.03	25.07	19.74	22.4	27.78	40.42	34.1
SNHG8	1.29186	0.03	33.6	49.65	41.63	50.3	57.26	53.78
SNORA73A	#DIV/0!	2.8e-05	0	0	0	4.35	13.65	9
SNORA73B	#DIV/0!	3.3e-08	0	0	0	12.62	20.44	16.53
SNORD133	5.04688	0.05	0.87	0.4	0.64	1.04	5.41	3.23
SNORD3A	3.30577	0.000879	180.84	79.93	130.39	234.23	627.85	431.04
SNORD3B-2	#DIV/0!	8.14e-05	0	0	0	52.34	0.45	26.39
SNORD3C	28.5	0.00514	0	0.4	0.2	11.4	0	5.7
SNRPC	1.29652	0.04	195.94	156.63	176.28	215.67	241.44	228.55
SNRPD2	1.31679	0.02	440.63	453	446.82	611.82	564.91	588.37
SON	-3.80023	0.01	48.28	82.6	65.44	15.84	18.6	17.22
SP1	-4.53714	0.02	22.45	45.96	34.21	7.17	7.91	7.54
SPAG7	1.31932	0.04	101.5	80.26	90.88	122.5	117.3	119.9
SPANXC	58.95	1.47e-05	0	0.4	0.2	19.38	4.2	11.79
SPATA20	1.40299	0.04	18.27	19.26	18.76	21.2	31.44	26.32
SPATA2L	1.52094	0.03	51.71	30.41	41.06	52.96	71.95	62.45
SPEN	-5.00619	0.01	17.89	30.67	24.28	3.84	5.87	4.85
SPHK1	2.18255	0.02	11.41	3.49	7.45	13.84	18.67	16.26
SPINK1	#DIV/0!	0.04	0	0	0	4.9	0	2.45
SPP1	3.21826	0.00286	6.25	2.74	4.49	8.86	20.04	14.45
SPRYD4	1.55129	0.03	32.14	18.95	25.54	34.1	45.14	39.62
SPSB2	1.80808	0.02	27.32	12.28	19.8	30.49	41.12	35.8
SQLE	-4.19131	0.00337	64.23	88.24	76.24	16.85	19.53	18.19
SRA1	2.38764	0.000282	43.4	31.36	37.38	85.62	92.87	89.25
SRCAP	-3.53067	0.02	46.09	56.37	51.23	14.92	14.11	14.51
SREK1	-4.58057	0.04	11.3	30.2	20.75	4.47	4.58	4.53
SRPK1	-3.3516	0.05	36.48	74.85	55.67	13.82	19.39	16.61
SRRM2	-4.12346	0.00186	147.21	228.18	187.7	50.32	40.71	45.52
SRSF1	-3.8594	0.00674	105.23	207.68	156.46	38.2	42.88	40.54
SRSF4	-2.93024	0.05	76.11	96.94	86.53	29.6	29.47	29.53
SSNA1	1.55155	0.05	181.84	100.78	141.31	139.82	298.68	219.25
SSR2	1.28894	0.05	649.45	510.25	579.85	629.3	865.48	747.39
SSR4	2.05313	0.00544	201.32	99.82	150.57	263.8	354.49	309.14
SSSCA1	1.74704	0.00541	76.74	58.54	67.64	98.91	137.43	118.17
SST	#DIV/0!	0.0055	0	0	0	9.25	0.31	4.78
SSU72P2	18.2	0.03	0	0.29	0.15	2.83	2.62	2.73
SSU72P4	#DIV/0!	0.000183	0	0	0	9.07	4.09	6.58
ST7-AS1	2.54037	0.05	1.98	1.25	1.61	4.52	3.66	4.09
STARD10	2.74335	0.000765	15.17	10.39	12.78	46.16	23.97	35.06
STARD4	-6.07273	0.05	4.73	22	13.36	2.21	2.19	2.2
STK16	1.9082	0.00616	20.72	13.93	17.32	28.92	37.19	33.05
STK19	1.73831	0.01	16.41	13.08	14.75	24.46	26.81	25.64
STMN2	9.22222	0.04	0.28	0.26	0.27	4.78	0.21	2.49
STOML2	1.52984	0.02	388.64	279.33	333.99	385.61	636.29	510.95
STUB1	1.86544	0.00594	149.47	93.38	121.43	183.84	269.19	226.52
STX5	1.73812	0.00538	36.02	28.82	32.42	60.01	52.68	56.35
SULF2	9.28723	0.000169	1.05	0.84	0.94	12.89	4.57	8.73
SUPT4H1	1.56573	0.01	105.31	77.58	91.44	128.94	157.41	143.17
SURF1	2.2173	0.000809	60.22	39.18	49.7	113.03	107.37	110.2
SURF2	1.46785	0.03	57.53	37.03	47.28	60.95	77.85	69.4
SUZ12	-3.46728	0.04	29.64	60.44	45.04	10.65	15.34	12.99
SWI5	1.42262	0.04	21.08	17.3	19.19	29.87	24.73	27.3
SYNGAP1	-4.08642	0.03	21.37	31.6	26.48	5.82	7.13	6.48
SYT4	8.30097	0.00284	1.14	0.92	1.03	0.66	16.44	8.55
SYTL1	6.88314	1.7e-07	5.33	5.11	5.22	45.2	26.66	35.93
TACO1	1.5045	0.03	83.59	54.29	68.94	84.97	122.47	103.72
TAF10	1.63369	0.02	247.96	128.66	188.31	278.17	337.1	307.64
TAGLN	2.01244	0.03	112.35	29.16	70.75	165.67	119.1	142.38
TAP1	3.91109	3.22e-05	16.2	6.51	11.36	42.73	46.14	44.43
TARBP2	1.47667	0.05	119.85	69.63	94.74	100.66	179.15	139.9
TAX1BP3	2.16895	0.000661	212.04	147.85	179.94	425.34	355.22	390.28
TBC1D10A	1.69979	0.02	17.13	11.66	14.39	25.3	23.62	24.46
TCERG1	-3.46236	0.05	32.86	58.19	45.53	10.27	16.04	13.15
TCF25	1.29153	0.03	81.85	84.17	83.01	114.78	99.65	107.21
TCF4	-3.85244	0.04	16.75	37.02	26.89	6.56	7.4	6.98
TCN2	2.40488	0.01	4.16	4.04	4.1	11.67	8.04	9.86
TCTA	1.55169	0.03	50.82	28.5	39.66	57.67	65.41	61.54
TEAD3	1.52056	0.03	20.76	14.75	17.75	28.99	24.99	26.99
TECRP1	6.56	0.00154	9.4	2.61	6	71.87	6.86	39.36
TEN1	1.95113	0.01	136.78	70.29	103.53	128.24	275.75	202
TEX15	-8.48052	0.01	5.94	20.18	13.06	1.14	1.94	1.54
TEX49	20.0833	0.00774	0.42	0.06	0.24	9.65	0	4.82
TFF2	#DIV/0!	6.21e-05	0	0	0	88.79	0	44.39
TFRC	-5.42424	0.01	18.89	84.93	51.91	8.99	10.16	9.57
TGFB2-OT1	#DIV/0!	0.01	0	0	0	7.39	0	3.69
TGOLN2	-3.36524	0.05	28.05	44.37	36.21	10.05	11.47	10.76
THRIL	-4.56427	0.04	13	28.91	20.95	1.31	7.87	4.59
TIA1	-5.23467	0.03	9.25	40.27	24.76	3.97	5.49	4.73
TIMM10	1.60247	0.02	66.25	38.95	52.6	72.37	96.21	84.29
TIMM17B	1.72405	0.01	231.25	132.64	181.95	256.7	370.68	313.69
TIMM8B	2.42884	0.00833	289.64	110.28	199.96	279.9	691.43	485.67
TIMP1	4.31701	0.000681	371.29	102.77	237.03	1485.3	561.21	1023.26
TLCD1	1.57888	0.03	38.19	20.12	29.16	41.93	50.15	46.04
TM4SF1	-7.02609	0.03	7.61	8.56	8.08	1.91	0.4	1.15
TM7SF2	1.5295	0.02	191.18	120.7	155.94	231.23	245.8	238.51
TMA7	1.22524	0.04	295.19	276.66	285.92	347.44	353.19	350.32
TMED1	1.55267	0.05	136.88	67.4	102.14	113.24	203.94	158.59
TMED3	1.83056	0.02	42.73	23.37	33.05	43.3	77.7	60.5
TMED6	29.6383	0.00195	0.3	0.65	0.47	27.75	0.1	13.93
TMED9	1.46706	0.03	134.31	87.6	110.95	148.94	176.59	162.77
TMEM101	1.68916	0.02	24.77	15.24	20.01	24.22	43.39	33.8
TMEM121	2.17025	0.03	6.2	4.96	5.58	4.65	19.56	12.11
TMEM123	-4.09962	0.02	41.51	109.93	75.72	14.03	22.91	18.47
TMEM129	1.49418	0.03	43.1	30.72	36.91	47.05	63.26	55.15
TMEM134	1.71568	0.02	34.39	18.8	26.59	39.3	51.93	45.62
TMEM141	2.50027	0.01	342.87	106.26	224.56	307.61	815.31	561.46
TMEM14B	1.21776	0.04	38.99	56.07	47.53	56.2	59.57	57.88
TMEM14C	1.76738	0.000851	88.45	101.99	95.22	164.08	172.5	168.29
TMEM160	1.82218	0.05	66.12	22.05	44.09	48.73	111.95	80.34
TMEM177	1.37507	0.04	38.21	29.99	34.1	38.05	55.74	46.89
TMEM179B	1.43574	0.05	129.66	76.85	103.25	119.86	176.62	148.24
TMEM183B	1.48268	0.04	14.71	11.85	13.28	21.16	18.22	19.69
TMEM205	1.78407	0.02	110	53.77	81.88	118.07	174.09	146.08
TMEM208	1.99788	0.00673	108.05	52.53	80.29	143.56	177.26	160.41
TMEM219	1.39571	0.04	159.88	100.17	130.02	163.41	199.52	181.47
TMEM222	1.4211	0.03	74.39	52.22	63.31	86.12	93.83	89.97
TMEM238	26.7143	0.01	0.14	0.13	0.14	7.47	0	3.74
TMEM256	2.0601	0.02	461	164.32	312.66	472.63	815.59	644.11
TMEM88	1.58303	0.03	148.78	87.4	118.09	135.85	238.04	186.94
TMEM9	1.72932	0.02	220.41	126.26	173.34	198.16	401.37	299.76
TMEM91	3.26953	0.00631	2.43	2.69	2.56	7.98	8.76	8.37
TMPO	-3.80712	0.03	31.82	81.49	56.65	10.96	18.79	14.88
TMSB10	1.35625	0.00855	214.72	354.61	284.66	419.72	352.42	386.07
TMSB4X	2.73975	0.00222	116.29	169.06	142.67	654.87	126.89	390.88
TNFAIP2	3.19512	0.01	2.05	2.05	2.05	8.76	4.35	6.55
TNFRSF12A	2.34741	0.00517	88.13	37.88	63.01	101.57	194.25	147.91
TNFRSF14	3.91081	0.000211	3.95	3.46	3.7	15.63	13.32	14.47
TNFSF9	21.6579	9.52e-09	1.24	1.05	1.14	34.11	15.28	24.69
TNNC1	2.78644	0.00455	124.07	39.07	81.57	147.51	307.07	227.29
TNNC2	4.08962	0.00326	3.32	0.92	2.12	12.99	4.35	8.67
TNNI3	1.98305	0.04	5	4.45	4.72	5.2	13.53	9.36
TNNT1	1.71019	0.00688	263.13	184.4	223.77	438.28	327.1	382.69
TNPO1	-3.77874	0.03	29.6	74.92	52.26	12.14	15.52	13.83
TNRC6A	-4.21253	0.05	13.06	24.6	18.83	4.68	4.26	4.47
TOMM22	1.25741	0.04	246.72	211.83	229.28	273.05	303.54	288.3
TOP1	-3.15202	0.03	77.35	113.42	95.38	26.71	33.81	30.26
TOP2A	-3.64456	0.04	63.1	144.65	103.87	16.82	40.18	28.5
TP53I11	2.49794	0.02	1.99	2.87	2.43	7.53	4.62	6.07
TP53I3	4.40515	2.62e-08	87.01	73.87	80.44	403.33	305.38	354.35
TPGS1	1.91072	0.02	78.69	36.23	57.46	62.38	157.21	109.79
TPM2	1.5281	0.02	434.1	309.4	371.75	651.14	485.01	568.07
TPR	-3.3666	0.03	48.8	79.4	64.1	20.32	17.77	19.04
TPT1P10	7.04545	0.03	0.97	0.34	0.66	9.12	0.19	4.65
TPT1P14	4.93833	0.02	3.21	1.33	2.27	21.81	0.62	11.21
TPT1P4	45.2727	0.00321	0.23	0	0.11	9.49	0.48	4.98
TPT1P9	5.39535	0.00972	3.83	1.34	2.58	26.71	1.12	13.92
TRAF4	2.40641	0.00188	59.45	33.52	46.48	77.78	145.93	111.85
TRAPPC1	1.50719	0.02	243.26	156.17	199.71	331.28	270.72	301
TRAPPC3	1.32097	0.04	72.77	60.96	66.86	92.31	84.34	88.32
TRAPPC5	2.13108	0.02	145.01	56.09	100.55	114.31	314.26	214.28
TRAPPC6A	2.34621	0.00488	28.83	14.67	21.75	32.52	69.54	51.03
TREML1	7.57143	0.00547	1.21	0.2	0.7	6.61	3.98	5.3
TRIAP1	1.62942	0.00268	61.49	72.41	66.95	116.92	101.25	109.09
TRIM43	12.25	0.02	0.17	0.31	0.24	3.16	2.73	2.94
TRIM49B	12.9841	0.000177	0.65	0.61	0.63	8.62	7.74	8.18
TRIM49D1	13.9091	0.02	0.12	0.33	0.22	4.46	1.65	3.06
TRIM49D2	#DIV/0!	0.00257	0	0	0	3.54	4.72	4.13
TRIM64B	53.9091	0.000284	0	0.22	0.11	4.1	7.75	5.93
TRIP6	1.71522	0.007	219.61	145.52	182.56	307.64	318.62	313.13
TRRAP	-4.203	0.02	21.74	28.78	25.26	5.68	6.35	6.01
TSPAN17	1.71916	0.00694	35.8	30.99	33.4	45.18	69.67	57.42
TSSC4	1.58544	0.03	29.29	18.24	23.76	31.42	43.92	37.67
TST	1.8231	0.02	86.39	37.08	61.73	81.79	143.28	112.54
TSTA3	1.60486	0.02	103.06	63.06	83.06	112.09	154.51	133.3
TUBA4A	3.56284	0.02	2.71	0.94	1.83	10.94	2.11	6.52
TUBB6	1.4392	0.02	95.64	79.87	87.75	128.62	123.95	126.29
TUG1	-4.10541	0.02	26.46	61.57	44.01	9.19	12.26	10.72
TUSC2	2.02205	0.00329	72.3	41.98	57.14	107.18	123.9	115.54
TXN2	1.35208	0.04	157.65	112.28	134.97	168.65	196.33	182.49
TXNDC17	1.54886	0.00814	36.7	39.02	37.86	55.39	61.9	58.64
TXNRD1	-3.34876	0.04	37.54	59.44	48.49	12.51	16.45	14.48
TXNRD2	1.41196	0.04	38.94	27.29	33.11	45.39	48.12	46.75
TYMSOS	2.07846	0.00097	23.75	21.38	22.56	42.5	51.27	46.89
TYROBP	2.84848	0.0068	5.71	2.21	3.96	14.65	7.92	11.28
UBA52	1.49022	0.02	360.85	251.93	306.39	404.04	509.14	456.59
UBA52P5	4.32178	0.02	3	1.05	2.02	16.87	0.58	8.73
UBALD2	1.73108	0.00531	19.57	20.08	19.82	33.54	35.08	34.31
UBBP1	3.99387	0.05	2.26	0.99	1.63	12.32	0.69	6.51
UBE2L1	2.96909	0.000953	5.79	7.15	6.47	25.85	12.57	19.21
UBE2L6	3.92982	5.2e-06	15.96	10.25	13.11	59.42	43.61	51.52
UBE4B	-3.47092	0.03	38.85	47.1	42.97	12.24	12.51	12.38
UBL5	1.97491	0.0099	635.86	304	469.93	699.71	1156.43	928.07
UBTD1	2.20725	0.00381	34.91	16.42	25.67	52.47	60.84	56.66
UBXN1	1.78055	0.00578	183.1	120.01	151.56	297.63	242.09	269.86
UBXN4	-3.5418	0.04	27.91	63.62	45.76	11.23	14.62	12.92
UBXN6	1.84681	0.00424	85.57	60.92	73.24	111.98	158.53	135.26
UCHL1	-5.62966	0.00433	33.33	120.82	77.07	11.51	15.87	13.69
UFSP1	2.19672	0.01	6.96	5.25	6.1	12.42	14.38	13.4
UHMK1	-5.08929	0.05	7.33	26.86	17.1	2.88	3.84	3.36
UHRF1	-4.15609	0.00432	62.6	65.75	64.17	15.36	15.52	15.44
UHRF2	-4.52783	0.02	17.75	32.7	25.22	5.61	5.54	5.57
UNC13A	-4.55932	0.05	10.15	27.5	18.83	4.18	4.08	4.13
UPP1	2.95485	0.000413	11.85	6.31	9.08	26.92	26.74	26.83
UQCC2	1.69052	0.02	143.57	69.12	106.34	149.26	210.28	179.77
UQCR11	2.11924	0.00529	239.23	136.98	188.11	258.26	539.03	398.65
UQCRQ	1.38563	0.02	139.51	113.17	126.34	174.82	175.3	175.06
URB1-AS1	1.79089	0.04	5.66	6.21	5.93	8.42	12.83	10.62
UROD	2.04122	0.00486	157.96	81.73	119.85	208.99	280.29	244.64
USE1	2.19026	0.00164	55.45	32	43.73	99.22	92.34	95.78
USF1	1.55594	0.01	73.4	58.71	66.05	88.43	117.11	102.77
USP24	-4.39899	0.03	13.03	21.8	17.42	3.66	4.27	3.96
USP28	-5.65899	0.03	8.65	15.92	12.28	1.7	2.64	2.17
USP34	-5.06207	0.02	12.76	31.27	22.02	3.82	4.88	4.35
UXT	1.67832	0.01	174.78	117.56	146.17	203.92	286.72	245.32
VAMP5	4.26385	1.36e-05	10.56	4.59	7.58	34.16	30.48	32.32
VAMP8	2.69215	0.00128	121.48	53.03	87.25	289.24	180.54	234.89
VGF	4.65892	4.39e-05	15.79	8.3	12.05	81.86	30.42	56.14
VPS13A	-6.89916	0.04	3.92	12.51	8.21	0.91	1.46	1.19
VPS25	1.65667	0.01	159.78	94.2	126.99	189.5	231.26	210.38
VPS28	1.64707	0.02	182.06	111.26	146.66	201.93	281.2	241.56
VPS37D	1.86548	0.01	13.17	8.09	10.63	15.92	23.75	19.83
VPS51	1.43313	0.03	114.92	76.67	95.79	121.87	152.68	137.28
VTN	5.26667	0.00974	1.12	0.68	0.9	6.7	2.79	4.74
VWCE	3.8863	0.000571	3.28	4.46	3.87	19.58	10.49	15.04
WBP1	1.85733	0.01	299.51	149.09	224.3	314.92	518.27	416.6
WDR13	1.80664	0.00644	76.42	51.22	63.82	94.81	135.79	115.3
WDR25	1.99473	0.03	7.53	3.85	5.69	13.55	9.16	11.35
WDR3	-3.33441	0.04	32.13	50.22	41.18	11.6	13.1	12.35
WDR45	1.8041	0.00595	47.56	31.46	39.51	71.86	70.69	71.28
WDR54	1.68288	0.00894	115.16	78.14	96.65	144.33	180.98	162.65
WDR83	1.42568	0.04	24.46	18.07	21.26	31.16	29.46	30.31
WFDC2	12.4062	0.00505	0.33	0.31	0.32	5.36	2.58	3.97
XIST	-12.0367	0.00123	9.53	49.45	29.49	2.16	2.74	2.45
XPO1	-3.99034	0.02	51.39	130.42	90.9	20.36	25.21	22.78
XPOT	-4.72918	0.00653	33.91	78.55	56.23	9.55	14.22	11.89
XRCC2	-5.52792	0.05	4.85	16.93	10.89	1.06	2.89	1.97
YIPF2	1.68979	0.02	28.64	16.03	22.34	32.75	42.75	37.75
YOD1	-5.79894	0.04	5.69	16.24	10.96	1.5	2.27	1.89
YPEL3	2.78744	0.04	2.57	1.58	2.07	10.45	1.09	5.77
YTHDF3-AS1	2.41088	0.02	4.3	2.31	3.31	6.73	9.23	7.98
ZBED6	-8.27684	0.02	5.62	23.68	14.65	0.63	2.91	1.77
ZFHX3	-5.38648	0.00678	18.44	43.73	31.08	5.65	5.9	5.77
ZG16	8987.25	6.49e-06	0	0.09	0.04	718.94	0.05	359.49
ZKSCAN8	-5.63265	0.03	7.14	14.94	11.04	1.46	2.47	1.96
ZNF146	-3.36952	0.04	36.35	72.88	54.62	15.16	17.26	16.21
ZNF581	1.53743	0.02	120.9	80.27	100.59	131.37	177.93	154.65
ZNF593	2.19374	0.02	275.78	93.47	184.63	269.78	540.28	405.03
ZNF688	1.87302	0.03	15.94	7.99	11.97	15.13	29.7	22.42
ZNF731P	-7.18239	0.03	4.02	18.82	11.42	1.16	2.02	1.59
ZNF770	-4.33967	0.02	21.33	51.74	36.54	8.42	8.43	8.42
ZNHIT1	1.71994	0.02	95.81	50.23	73.02	112.37	138.81	125.59
ZP3	1.87222	0.02	7.08	7.31	7.2	14.15	12.82	13.48
ZWILCH	-4.28671	0.04	11.74	25.05	18.39	3.42	5.16	4.29

## Sheet: Table S4
Table S4. Differentially expressed genes from GDF15-KD A2780 tumors from mice treated with cisplatin versus PBS using RNAseq data mapping to human Genome GRCH38
			IKD-PBS	2KD-PBS		IKD-CIS	2KD-CIS
Feature ID	Fold Change (CIS/PBS)	P-value	Expression values (TPM)	Expression values (TPM)	KD-PBS Means	Expression values (TPM)	Expression values (TPM)	KD-CIS Means
ACAT2	-2.70075	0.00316	81.02	135.58	108.3	44.8	35.4	40.1
ACLY	-2.07089	0.05	154.46	270.29	212.37	137.65	67.46	102.55
ACTA1	-71.7586	0.000417	82.08	1.17	41.62	0.77	0.39	0.58
ACTA2	1.69269	0.04	18.07	38.8	28.44	68.25	28.03	48.14
ADAMTS7	2.64033	0.05	4.68	2.66	3.67	13.43	5.95	9.69
ADM	-3.40484	0.03	65.74	15.84	40.79	9.16	14.8	11.98
AEN	2.04836	0.00115	35.59	40.09	37.84	83.57	71.46	77.51
ALDH1B1	-2.21863	0.04	38.41	57.79	48.1	29.1	14.26	21.68
ALDOC	-2.96431	0.0053	145.81	90.09	117.95	37.2	42.38	39.79
ALPPL2	18.2647	0.00399	0.47	0.21	0.34	10.33	2.08	6.21
ANKZF1	-2.2376	0.05	32.3	49.81	41.06	20.59	16.12	18.35
ARC	3.844	0.02	3.55	1.45	2.5	15.13	4.09	9.61
AZIN1	-2.70251	0.03	30.2	81.91	56.05	18.95	22.53	20.74
BAX	2.14442	0.000722	175.35	151.89	163.62	386.66	315.09	350.87
BBC3	2.72308	0.000133	21.57	19.66	20.62	58.26	54.04	56.15
BLVRB	1.82574	0.05	205.96	128.73	167.34	186.06	424.99	305.52
BNIP3	-2.38459	0.02	240.89	274.6	257.75	86.49	129.69	108.09
BTG2	2.20759	0.000746	24.2	42.75	33.48	65.16	82.66	73.91
CACNG6	2.82	0.02	3.44	2.56	3	9.55	7.36	8.46
CALCA	15.6667	0.02	0.29	0.12	0.21	6.5	0.08	3.29
CAMK2N1	8.22785	0.01	1.24	0.33	0.79	12.78	0.21	6.5
CANX	-2.36008	0.02	105.43	209.83	157.63	67.78	65.8	66.79
CCR1	-11.0919	0.000831	4.88	36.16	20.52	2.72	0.97	1.85
CD70	5.48583	0.000208	1.09	3.84	2.47	14.9	12.2	13.55
CD82	2.82479	0.05	2.52	2.15	2.34	9.41	3.82	6.61
CDC42EP5	1.85696	0.04	226.4	120.64	173.52	238.03	406.41	322.22
CDH2	1.98855	0.03	4.53	11.19	7.86	19.36	11.9	15.63
CDIP1	1.44436	0.04	50.83	60.07	55.45	91.49	68.7	80.09
CDKN1A	8.4505	1.86e-16	34.89	37.03	35.96	337.75	270	303.88
CDKN2A	-4.64912	0.01	12.36	8.85	10.6	2.78	1.77	2.28
CHGB	4.6381	0.02	1.51	2.7	2.1	18.13	1.36	9.74
CHORDC1	-3.58022	0.02	11.47	26.91	19.19	6.39	4.33	5.36
CHRNA1	11.4935	0.00969	4.35	0.26	2.31	52.43	0.68	26.55
CITED2	-2.18355	0.04	79.12	173.57	126.34	65.95	49.76	57.86
CKM	-49.0267	0.00123	72.92	0.62	36.77	0.95	0.54	0.75
CKS2	-2.32719	0.03	125.47	248.5	186.99	75.05	85.65	80.35
CLDN11	1.98536	0.04	9.11	26.41	17.76	55.75	14.76	35.26
COL5A2	-2.29975	0.03	134.93	337.07	236	126.53	78.71	102.62
COL9A1	16.0548	0.00127	0.43	1.03	0.73	22.49	0.95	11.72
COX7B	-2.38135	0.03	113.57	264.96	189.27	77.05	81.91	79.48
CSRP2	-3.23662	0.00435	37.78	31.17	34.47	14.4	6.9	10.65
CTSO	1.93127	0.04	8.64	8.83	8.73	19.7	14.02	16.86
CYFIP2	2.25557	0.00985	6.16	10.9	8.53	23.4	15.09	19.24
CYGB	3.37624	0.03	2.4	1.64	2.02	7.42	6.23	6.82
CYP24A1	132.5	0.03	0.04	0	0.02	4.12	1.19	2.65
CYP51A1	-3.19015	0.00294	31.79	61.48	46.64	15.54	13.7	14.62
CYSRT1	2.45843	0.02	3.64	4.77	4.21	10.69	10.01	10.35
DACT3	1.60642	0.04	24.02	28.99	26.5	33.45	51.68	42.57
DARS2	-2.42194	0.04	28.74	59.99	44.37	21.16	15.48	18.32
DDB2	3.47066	6.91e-08	56.86	63.45	60.15	237.97	179.54	208.76
DDX17	-2.30695	0.04	100.16	236.24	168.2	68.68	77.14	72.91
DECR2	1.74233	0.01	63.99	52.04	58.02	102.87	99.3	101.09
DEPP1	3.18147	0.02	3.71	1.48	2.59	9.48	6.99	8.24
DES	-16.4956	0.00201	35.5	1.78	18.64	1.54	0.71	1.13
DHCR24	-2.16634	0.01	237.77	289.43	263.6	144.14	99.22	121.68
DHCR7	-2.11228	0.03	115.49	105.36	110.43	56.16	48.41	52.28
DKK2	8.23881	0.01	0.67	0.67	0.67	10.26	0.78	5.52
DRAM1	2.43431	0.01	3.59	7.37	5.48	14.32	12.36	13.34
DUSP6	-3.09568	0.00273	45.81	100.42	73.12	28.9	18.33	23.62
EPCAM	3.15881	0.02	4.72	3.35	4.03	20.79	4.68	12.73
EPHA3	-9.8209	0.02	10.2	2.97	6.58	0.29	1.05	0.67
EPHB3	2.94907	0.00231	6.45	6.51	6.48	20.13	18.1	19.11
EPS8L2	3.94785	0.00346	4.57	1.94	3.26	17.59	8.15	12.87
ERO1A	-2.32362	0.05	51.62	71.15	61.39	20.4	32.44	26.42
FABP5	-2.29348	0.02	71.6	134.4	103	48.7	41.13	44.91
FADS1	-2.32727	0.02	59.72	111.81	85.76	41.28	32.41	36.85
FADS2	-2.1515	0.01	291.33	351.41	321.37	162.15	136.6	149.37
FAM212B	3.9148	0.00802	1.19	3.26	2.23	7.17	10.29	8.73
FAM89B	1.79077	0.05	130.15	85.68	107.92	269.92	116.6	193.26
FAM98C	1.87239	0.04	22.76	14.55	18.65	25.34	44.5	34.92
FDXR	4.20617	4.29e-08	65.21	65.16	65.19	240.79	307.61	274.2
FGFBP3	-4.59224	0.000228	50.96	150.18	100.57	21.01	22.8	21.9
FOLR1	1.98192	0.00555	21.22	30.76	25.99	68.79	34.24	51.51
FOSL1	3.5202	0.01	5.84	2.09	3.96	20.57	7.31	13.94
FRMD8	1.83207	0.04	28.93	23.84	26.38	69.71	26.94	48.33
FXYD1	2.68428	0.02	12.05	2.32	7.19	15.32	23.28	19.3
G3BP1	-2.55526	0.01	74.54	153.9	114.22	46.48	42.92	44.7
GART	-2.31154	0.04	39.14	81.81	60.47	31.65	20.66	26.16
GAS6	2.41406	0.05	3.35	4.33	3.84	9.26	9.28	9.27
GCSH	-2.33739	0.04	24.93	44.21	34.57	16.18	13.41	14.79
GDF15	18.2605	1.03e-14	11.81	7.7	9.75	250.58	105.51	178.04
GRIN3A	5.54348	0.02	0.28	1.55	0.92	9.87	0.33	5.1
GTF2H2C	-2.61304	0.04	20.69	53.05	36.87	14.74	13.47	14.11
H1F0	-2.01028	0.03	278.51	351.35	314.93	169.3	144.02	156.66
H3.X	80.7	0.000135	0.19	0	0.1	13.88	2.26	8.07
H3.Y	18.8812	6.92e-06	4.37	0.85	2.61	87.49	11.07	49.28
HEIH	28.7647	0.0055	0.19	0.16	0.17	9.58	0.2	4.89
HHIP	3.24249	0.00379	2.63	6.04	4.33	8.67	19.41	14.04
HIST2H2AA3	8.1069	0.00369	7.52	4.08	5.8	3.25	90.8	47.02
HK2	-2.41583	0.03	25.81	37.05	31.43	15.67	10.35	13.01
HMGCR	-2.76727	0.01	34.19	65.94	50.06	16.8	19.39	18.09
HMGCS1	-2.77377	0.02	22.02	41	31.51	10.7	12.01	11.36
HMOX1	-3.51491	0.00173	163.65	100.39	132.02	54.95	20.17	37.56
HP	14.75	0.01	0.43	0.12	0.28	8.14	0.12	4.13
HPR	14.7701	0.00721	1.47	0.27	0.87	25.43	0.26	12.85
HSD17B14	1.76395	0.00916	84.05	72.19	78.12	143.39	132.21	137.8
HSD17B7	-3.13161	0.01	20.48	30.45	25.46	7.6	8.67	8.13
HSPD1	-2.0705	0.04	399.51	812.77	606.14	349.54	235.97	292.75
HSPH1	-3.04724	0.00795	32.04	84.07	58.05	21.61	16.49	19.05
HTRA3	6.90278	0.03	0.94	0.51	0.72	9.83	0.12	4.97
IARS	-2.16511	0.04	65.76	128.84	97.3	50.19	39.69	44.94
IDH1	-2.75772	0.01	33.17	68.59	50.88	19.53	17.38	18.45
INSIG1	-2.64126	0.03	23.19	40.56	31.88	10.49	13.65	12.07
IPO7	-2.46916	0.02	41.23	70.87	56.05	21.17	24.24	22.7
JAG1	-5.20073	0.00424	42.19	14.82	28.5	3.38	7.58	5.48
JMJD7-PLA2G4B	4.74419	0.03	0.14	1.58	0.86	4.5	3.66	4.08
KANK4	8.02985	0.02	0.85	0.48	0.67	10.48	0.29	5.38
KHDC1L	15.1878	1.13e-08	2.85	1.1	1.97	39.13	20.71	29.92
KRT8	-3.18534	0.04	11.85	19.43	15.64	7.61	2.21	4.91
LARGE2	-2.8483	0.01	33.25	32.1	32.67	14.07	8.87	11.47
LDLR	-2.57584	0.03	26.6	33.51	30.06	12.66	10.68	11.67
LGALS3	2.77385	0.00367	6.05	6.95	6.5	19.65	16.41	18.03
LHFPL6	-12.2143	0.02	16.7	0.4	8.55	1.12	0.27	0.7
LIF	3.38809	0.01	7.97	3.11	5.54	29.53	8	18.77
LINGO1	6.20952	0.00862	1.14	0.95	1.05	10.45	2.6	6.52
LIPG	-5.42424	0.05	5.11	5.64	5.37	0.34	1.64	0.99
LMNA	1.62439	0.02	52.14	53.66	52.9	100.43	71.42	85.93
LOC391765	13.0779	0.000187	0.2	1.33	0.77	16.51	3.63	10.07
LSM12P1	2.66798	0.05	1.22	3.85	2.53	10	3.51	6.75
MAB21L1	-6.03147	0.00195	20.69	13.82	17.25	1.19	4.52	2.86
MAL	6.80952	0.04	1.04	0.23	0.63	8.44	0.15	4.29
MARCH2	1.98009	0.04	10.31	6.77	8.54	15.25	18.57	16.91
MAT2B	-2.54179	0.05	24.63	75.11	49.87	20.63	18.61	19.62
MBD3L2	8.09836	2.34e-05	3.86	1.01	2.44	27.63	11.9	19.76
MBD3L3	8.12057	0.000736	2.14	0.68	1.41	17.05	5.85	11.45
MCOLN3	2.46567	0.04	3.25	3.45	3.35	10	6.52	8.26
MGARP	-12.4404	0.000496	9.35	17.77	13.56	0.17	2	1.09
MMP3	-7.86301	0.04	8.96	2.52	5.74	0.85	0.62	0.73
MRPS27	-2.07359	0.05	84.37	152.89	118.63	64.93	49.48	57.21
MT1M	9.22667	0.00269	0.72	0.79	0.75	11.56	2.28	6.92
MT2A	4.61677	0.00534	36.92	22.95	29.93	252.64	23.72	138.18
MVP	2.11022	0.00382	18.94	20.98	19.96	53.78	30.46	42.12
MYCT1	4.55251	0.04	3.25	1.13	2.19	19.44	0.49	9.97
MYL1	-181.25	0.00369	14.5	0	7.25	0	0.07	0.04
MYL10	58	0.000405	0.22	0.24	0.23	26.37	0.31	13.34
MYLPF	-12.4795	0.00623	58.67	2.24	30.45	1.48	3.4	2.44
NAP1L3	-2.48851	0.02	63.55	49.02	56.29	27.87	17.37	22.62
NDUFA4L2	-7.13846	0.02	26.3	1.54	13.92	2.92	0.99	1.95
NEFL	-50.359	0.00174	0.29	38.99	19.64	0.15	0.63	0.39
NID2	-2.36652	0.04	29.03	56.08	42.55	24.35	11.61	17.98
NINJ1	2.44671	0.000166	44.7	40.5	42.6	111.48	96.98	104.23
NTPCR	1.98228	0.00133	52.57	58.03	55.3	107.75	111.49	109.62
NUPR1	3.83537	0.02	2.42	0.86	1.64	5.7	6.89	6.29
NXPH2	-52.25	0.02	0.22	8.14	4.18	0.09	0.07	0.08
OLFML3	3.18816	0.00118	10.03	5.17	7.6	20.6	27.87	24.23
OPN3	-3.7376	0.01	12.89	23.28	18.09	5.71	3.98	4.84
ORAI3	1.63311	0.03	68.78	60.96	64.87	84.89	127	105.94
P4HA2	-2.35662	0.05	27.67	24.27	25.97	11.09	10.96	11.02
PARD6G	3.63487	0.00469	2.17	3.91	3.04	14.16	7.95	11.05
PAX6	-3.67511	0.03	6.8	28.04	17.42	6.77	2.7	4.74
PCBP4	1.58987	0.03	38.4	37.81	38.11	63.01	58.17	60.59
PDIA6	-1.98738	0.05	213.9	381.43	297.67	172.57	126.99	149.78
PF4V1	7.81481	0.03	0.85	0.23	0.54	6.52	1.91	4.22
PGF	1.99198	0.04	8.98	8.48	8.73	11.85	22.92	17.39
PHLDA3	3.42737	6.48e-08	37.13	51.13	44.13	162.17	140.33	151.25
PHPT1	2.26185	0.02	344.85	196.82	270.84	304.67	920.53	612.6
PIDD1	1.71744	0.01	22.46	32.82	27.64	49.1	45.84	47.47
PIR	-3.81797	0.01	11.83	21.31	16.57	4.07	4.61	4.34
PLA2G4B	-68.6	0.03	3.25	3.6	3.43	0	0.09	0.05
PLAU	6.00727	0.00241	8.64	5.12	6.88	75.89	6.77	41.33
PLK2	2.85687	0.02	7.15	3.47	5.31	22.8	7.55	15.17
PLK3	2.74887	0.00434	8.2	5.1	6.65	19.95	16.6	18.28
PLTP	1.48477	0.04	156.6	143.38	149.99	252.31	193.1	222.7
PM20D2	-3.48466	0.03	8.88	25.19	17.04	4.59	5.19	4.89
PNP	1.63206	0.04	49.48	51.45	50.47	113.86	50.88	82.37
POSTN	1.76985	0.02	22.66	24.44	23.55	51.69	31.66	41.68
PPA1	-2.01284	0.04	169.56	253.82	211.69	120.55	89.79	105.17
PPID	-2.76502	0.02	26.52	56.33	41.42	17.46	12.51	14.98
PPY	51.3	0.00656	0.21	0	0.1	10.16	0.11	5.13
PRAMEF12	30.75	7.25e-05	0.44	0.2	0.32	17.28	2.4	9.84
PRAMEF15	28.0909	0.03	0.08	0.14	0.11	5.59	0.58	3.09
PRAMEF9	129.667	0.00986	0	0.06	0.03	6.68	1.11	3.89
PRAP1	6.51359	0.000365	4.56	2.8	3.68	9.67	38.26	23.97
PRKDC	-2.28212	0.05	37.7	82.03	59.86	34.88	17.57	26.23
PROCR	6.27211	1.51e-05	3.78	2.1	2.94	20.03	16.84	18.44
PTH2	2.9115	0.01	19.72	7.41	13.56	20.4	58.57	39.48
PTPRU	2.32682	0.01	6.35	7.98	7.16	17.82	15.5	16.66
PTRH1	1.83631	0.03	20.99	13.7	17.35	31.87	31.84	31.86
PVALB	#DIV/0!	0.00751	10.58	0	5.29	0	0	0
PYGL	-3.22254	0.00533	39.05	27.84	33.45	13.52	7.24	10.38
PYY	52.2647	0.000816	0.52	0.16	0.34	35.07	0.47	17.77
RAB20	-4.62443	0.02	12.93	7.5	10.22	1.29	3.14	2.21
REEP2	1.68573	0.03	62.94	51.05	56.99	118.8	73.35	96.07
RFPL4AL1	11.875	0.01	0.27	0.37	0.32	6.89	0.71	3.8
RFPL4B	71.2286	8.37e-05	0.29	0.41	0.35	48.06	1.81	24.93
RGS1	-5.43651	0.02	88.75	7.15	47.95	8.57	9.07	8.82
RHBDD2	1.62981	0.03	71.06	56.27	63.67	124.01	83.54	103.77
RHOC	2.0808	0.01	235.25	174.89	205.07	262.46	590.97	426.71
RMRP	3.97163	0.02	167.99	35.78	101.88	99.62	709.65	404.63
RN7SK	4.57451	0.01	274.76	66.96	170.86	179.63	1383.56	781.6
RN7SL1	4.03354	0.02	1112.42	316.92	714.67	518.75	5246.54	2882.65
RN7SL2	4.3243	0.00756	644.13	296.22	470.18	375.73	3690.67	2033.2
RN7SL3	3.57197	0.03	23.95	7.58	15.77	10.44	102.23	56.33
RN7SL4P	7.73333	0.00395	0.87	0.64	0.75	2.97	8.62	5.8
RNA18SN2	2.24178	0.05	9782.68	4135.13	6958.9	6508.03	24692.6	15600.3
RNA18SN3	2.2465	0.05	9777.33	4135.83	6956.58	6527.45	24728.5	15628
RNA18SP5	2.28085	0.04	55.85	25.83	40.84	40.51	145.78	93.15
RNA28SN2	16.0303	0.000362	2.8	1.16	1.98	3.89	59.59	31.74
RNA5-8SN1	3.63281	0.01	770.52	221.55	496.04	644.15	2959.89	1802.02
RNA5-8SN2	3.78361	0.01	766.01	214.33	490.17	615.44	3093.77	1854.61
RNA5-8SN3	3.57654	0.01	800.1	231.54	515.82	622.06	3067.64	1844.85
RNA5-8SP10	3.63335	0.01	776.54	223.21	499.88	580.84	3051.63	1816.24
RNU1-2	5.56708	0.02	73.91	9.57	41.74	31.71	433.02	232.37
RNU1-27P	5.29114	0.01	71.51	13.82	42.66	40.88	410.56	225.72
RNU1-4	6.33922	0.00283	56.63	17.01	36.82	42.99	423.83	233.41
RNU2-1	5.12656	0.0082	105.5	18.08	61.79	86.07	547.46	316.77
RNU2-2P	6.94828	0.00832	1.7	0.63	1.16	1.66	14.46	8.06
RNU4-1	14.4257	0.00117	4.37	0.61	2.49	3.21	68.62	35.92
RNU4-2	7.76008	0.00201	16.75	3.09	9.92	15.57	138.39	76.98
RNVU1-7	26.9583	9.26e-05	12.96	0	6.48	28.19	321.19	174.69
RPL10P16	2.55453	0.00542	41.35	30.17	35.76	136.77	45.94	91.35
RPL22L1	-2.47354	0.05	22.01	31.26	26.64	11.13	10.41	10.77
RPL36AP42	#DIV/0!	0.000126	0	0	0	59.01	0	29.51
RPPH1	4.05421	0.03	51.47	11.25	31.36	20	234.29	127.14
RPS23P8	2.49743	0.00538	56.4	60.4	58.4	229.94	61.76	145.85
RRAD	3.33088	0.05	1.65	1.06	1.36	5.72	3.35	4.53
RUNDC3A	1.76659	0.05	15.11	11.72	13.41	21.35	26.02	23.69
S100A1	2.0124	0.04	313.37	139.71	226.54	584.7	327.09	455.89
S100A16	2.77573	0.03	5.63	1.94	3.79	14.25	6.8	10.52
S100A2	12.857	0.000557	30.16	6.34	18.25	442.15	27.13	234.64
S100A3	9.61152	0.00194	49.91	4.96	27.44	469.83	57.65	263.74
S100A4	1.88655	0.05	2802.05	1166.96	1984.51	3765.53	3722.21	3743.87
S100A5	6.11856	0.00567	2.96	0.93	1.94	20.52	3.22	11.87
S100A6	7.67028	0.00759	102.58	15.46	59.02	853.53	51.88	452.7
S100A7	13.4167	0.03	0.72	0	0.36	9.48	0.19	4.83
S100A9	11.1954	0.00495	61.11	5.14	33.12	706.89	34.69	370.79
SCARNA10	4.64375	0.03	2.15	1.06	1.6	1.4	13.45	7.43
SCARNA16	#DIV/0!	0.02	0	0	0	0	6.27	3.13
SCARNA28	7.60656	0.02	1.22	0	0.61	2.38	6.91	4.64
SCD	-3.92029	1.41e-05	232.78	344.6	288.69	67.36	79.92	73.64
SCHIP1	-17.0192	0.00339	1.35	16.36	8.85	0.5	0.53	0.52
SDSL	2.20361	0.01	13.88	10.49	12.18	22.22	31.46	26.84
SERTAD1	1.73997	0.05	133.96	76.4	105.18	150.78	215.24	183.01
SESN2	1.70858	0.00708	49.37	60.36	54.87	107.13	80.37	93.75
SFN	3.19253	0.01	4.11	2.84	3.48	17.34	4.89	11.11
SGCA	2.26664	0.05	38.51	10.17	24.34	41.33	69.01	55.17
SHC1	1.84744	0.03	212.68	193.19	202.94	563.26	186.58	374.92
SHISA3	9.53571	0.04	0.38	0.18	0.28	0.28	5.05	2.67
SLC16A5	1.80552	0.04	20.02	22.76	21.39	55.99	21.26	38.62
SLC1A7	13.2857	0.04	0.29	0.13	0.21	5.44	0.14	2.79
SLC2A3	-2.8546	0.00081	131.41	169.74	150.58	54.83	50.68	52.75
SLC2A6	-2.80218	0.04	15.38	15.49	15.44	4.82	6.19	5.51
SLC34A2	13	0.02	0.35	0.2	0.28	6.33	0.94	3.64
SLC52A1	7.01887	0.04	0.55	0.51	0.53	3.35	4.09	3.72
SLX1A	1.65789	0.03	67	47.76	57.38	108.37	81.88	95.13
SLX1B	1.58098	0.04	62.36	50.14	56.25	101.55	76.3	88.93
SNAI1P1	25.0952	0.00217	0.32	0.1	0.21	9.5	1.03	5.27
SNORA53	7.72549	0.03	0.31	0.7	0.51	1.85	6.03	3.94
SNORA63	27.3103	0.000716	0.58	0	0.29	3.42	12.41	7.92
SNORA73A	#DIV/0!	0.000231	0	0	0	0	54.62	27.31
SNORA73B	#DIV/0!	0.000168	0	0	0	0	65.77	32.89
SNORA8	15.2143	0.03	0.57	0	0.28	2.49	6.02	4.26
SNORD15B	4.94595	0.02	1.62	0.6	1.11	2.37	8.6	5.49
SNORD3A	2.96799	0.03	186.79	49.41	118.1	146.47	554.57	350.52
SQLE	-2.73842	0.00725	43.4	84.33	63.86	25.47	21.16	23.32
SRA1	1.82011	0.02	48.22	33.73	40.97	75.15	73.99	74.57
STC2	-3.2075	0.02	28.18	19.74	23.96	6.14	8.79	7.47
SULF2	5.52703	0.03	0.51	0.97	0.74	4.96	3.22	4.09
SULT1A4	3.41957	0.00321	19.32	4.18	11.75	48.23	32.13	40.18
SYTL1	2.56	0.00751	10.65	6.34	8.5	17.42	26.1	21.76
TAGLN	1.46873	0.03	43.81	92.09	67.95	113.68	85.93	99.8
TAP1	2.344	0.00774	5.13	9.87	7.5	19.44	15.71	17.58
TAX1BP3	1.52914	0.04	220.64	185.38	203.01	313.56	307.31	310.43
TDO2	-5.08333	0.05	6.66	6.76	6.71	1.76	0.89	1.32
TGFA	5.53333	0.02	2.66	0.35	1.5	14.77	1.83	8.3
TIMP3	2.50321	0.05	27.13	16.43	21.78	94.55	14.49	54.52
TMEM119	3.66387	0.05	1.81	0.57	1.19	2.7	6.01	4.36
TMSB15A	-3.34337	0.02	18.91	14.4	16.65	4.69	5.28	4.98
TNFRSF14	2.60278	0.03	3.75	3.46	3.6	10.63	8.12	9.37
TNFSF9	9.21762	2.49e-06	2.08	1.78	1.93	21.8	13.78	17.79
TNNC1	2.18256	0.02	103.59	52.86	78.22	120.89	220.55	170.72
TNNI2	-127.857	0.000561	35.7	0.11	17.9	0.29	0	0.14
TNNI3	2.3139	0.01	19.7	8.79	14.24	40.17	25.73	32.95
TNNT1	1.47723	0.05	430.86	362.01	396.43	603.53	567.7	585.62
TNNT3	-6.6	0.04	17.63	0.19	8.91	1.41	1.29	1.35
TP53I3	2.57516	0.00024	84.45	69.34	76.9	177.49	218.56	198.03
TRAF4	1.75985	0.05	51.76	31.51	41.64	56.37	90.18	73.28
TRIM64B	11.0333	0.02	0.24	0.36	0.3	5.93	0.69	3.31
TRIP6	1.44934	0.03	171.38	189.82	180.6	282.88	240.62	261.75
TROAP	1.47075	0.04	36.71	44.65	40.68	68.27	51.4	59.83
TUBB6	1.46683	0.04	85.13	100.29	92.71	172.77	99.2	135.99
TXNIP	1.68768	0.03	18.14	23.74	20.94	44.94	25.74	35.34
TYMSOS	1.99103	0.00642	21.82	25	23.41	58.88	34.33	46.61
UBALD2	1.66271	0.05	24.67	19.09	21.88	44.3	28.46	36.38
UBE2L1	2.51755	0.00918	11.85	8.08	9.97	35.11	15.08	25.1
UCP2	1.43898	0.03	82.53	95.61	89.07	138.13	118.2	128.17
VCAM1	-13.7895	0.01	0.32	15.4	7.86	0.69	0.44	0.57
VGF	4.69216	0.03	39.07	12.97	26.02	236.02	8.17	122.09
VWCE	3.28389	0.00562	4.71	3.1	3.91	15.56	10.11	12.84
WNT5B	-6.89595	0.01	3.24	20.61	11.93	2.1	1.37	1.73
XCR1	-23.2273	0.03	0.29	9.92	5.11	0.22	0.21	0.22
YEATS2	-2.78211	0.03	19.38	33.48	26.43	9.83	9.16	9.5
ZNF703	18.4907	0.00182	2.54	0.68	1.61	59.12	0.43	29.77
ZNF770	-3.1314	0.01	17.67	38.58	28.12	8.42	9.55	8.98

## Sheet: Table S5
Table S5. Differentially expressed genes from GDF15-NT A2780 tumors from mice treated with cisplatin versus PBS using RNAseq data mapping to mouse Genome GRCm38
			INT-PBS	2NT-PBS		INT-CIS	2NT-CIS
Feature ID	Fold Change (CIS/PBS)	P-value	Expression values (TPM)	Expression values (TPM)	NT-PBS Means	Expression values (TPM)	Expression values (TPM)	NT-CIS Means
0610012G03Rik	1.06	0.04	16.33	6.64	11.48	13.49	10.93	12.21
1110008P14Rik	1.21	0.03	68.1	51.91	60	25.47	119.53	72.5
1110065P20Rik	1.21	0.04	354.65	178.62	266.63	122.71	521.79	322.25
1500011B03Rik	2.63	0.03	2.62	0.59	1.61	5.43	3.02	4.22
1500011K16Rik	1.2	0.05	12.32	2.57	7.45	9.91	7.99	8.95
1810009J06Rik	∞	6.05e-05	0	0	0	99.04	0	49.52
1810010D01Rik	∞	0.00775	0	0	0	9.05	0	4.52
1810043G02Rik	1.35	0.0097	10.01	7.35	8.68	5.93	17.44	11.69
2010107E04Rik	1.43	0.00687	20.74	18.71	19.73	41.78	14.59	28.19
2210010C04Rik	1086.21	6.92e-06	4.93	4.64	4.79	10393.4	3.86	5198.63
2310039H08Rik	2.28	0.00448	8.66	1.77	5.21	16.96	6.81	11.89
2410015M20Rik	1.54	0.00652	205.68	110.31	158	115.55	371.69	243.62
2510002D24Rik	1.69	0.01	6.38	2.87	4.62	4.38	11.27	7.82
3110082I17Rik	1.43	0.02	19.6	8.95	14.27	6.08	34.84	20.46
4930415O20Rik	∞	0.02	0	0	0	6.12	0	3.06
5330417C22Rik	6.23	0.03	0.36	0.35	0.36	4.19	0.26	2.22
5730585A16Rik	1.57	0.04	6.17	4.34	5.26	2.25	14.28	8.27
A430005L14Rik	1.46	0.05	3.53	3.43	3.48	7.42	2.74	5.08
Aamdc	1.2	0.00496	15.48	15.7	15.59	12.07	25.39	18.73
AB124611	1.46	0.01	14.36	3.08	8.72	10.96	14.56	12.76
Abce1	-5.73	0.05	79.37	159.49	119.43	6.16	35.5	20.83
Abhd8	1.06	0.04	24.57	12.48	18.52	8.74	30.43	19.59
AC152453.1	#NAME?	0.05	1.97	7.93	4.95	0	0	0
Acaa1a	1.24	0.01	33.57	16.5	25.03	30.09	31.92	31
Acaca	-7.35	0.02	34.63	71.07	52.85	2.06	12.33	7.19
Acads	1.33	0.01	28.81	12.46	20.64	15.85	39.23	27.54
Acadvl	1.09	0.02	206.6	184.34	195.47	111.93	313.53	212.73
Acly	-5.89	0.03	476.02	713.29	594.65	38.21	163.85	101.03
Acta2	1.04	0.04	160.54	79.09	119.82	76.26	173.41	124.83
Acy1	1.31	0.03	69.81	53.73	61.77	22.21	139.91	81.06
Ada	1.11	0.03	15.23	6.7	10.96	9.98	14.26	12.12
Adh1	2.29	0.02	2.83	2.53	2.68	11	1.26	6.13
Adm2	18.46	0.02	0.34	0	0.17	6.23	0	3.12
Adnp	-8.89	0.00668	24.48	46.11	35.29	0.28	7.66	3.97
Aen	1.15	0.03	9.07	7.87	8.47	5	14.42	9.71
Ahctf1	-7.96	0.03	16.34	39.59	27.97	0.84	6.18	3.51
Ahcyl1	-6.51	0.04	71.49	263.24	167.37	8.42	42.98	25.7
Akip1	-1.1	0.05	16.77	18.04	17.4	8.93	22.63	15.78
Alad	1.03	0.02	49.31	33.44	41.38	39.43	46.17	42.8
Aldh1a1	1.65	0.04	1.69	3.16	2.43	7.25	0.75	4
Aldh1a2	1.17	0.03	5.6	12.11	8.86	18.1	2.66	10.38
Aldh1l1	7.07	0.00648	0.67	0.41	0.54	7.04	0.63	3.83
Aldh3b1	1.16	0.05	8.83	3.66	6.24	8.81	5.62	7.21
Alkbh7	1.44	0.04	136.87	68.47	102.67	36	259.36	147.68
Ambp	∞	0.03	0	0	0	5.63	0	2.81
Amdhd2	1.55	0.00485	31.5	22.07	26.78	19.21	63.87	41.54
Amy1	289.99	2.12e-05	0.31	0.61	0.46	267.32	0.22	133.77
Amy2a2	1303.89	1.01e-05	1.89	2.77	2.33	6076.07	1.32	3038.69
Amy2a3	1055.64	7.69e-06	2.56	3.23	2.89	6105.23	1.82	3053.53
Amy2a4	1253.96	6e-06	1.89	2.95	2.42	6073.29	2.63	3037.96
Amy2a5	1267.29	6.7e-06	2.84	2.58	2.71	6875.18	2.13	3438.65
Ang	5.71	0.002	1.46	2.28	1.87	20.44	0.94	10.69
Angptl8	16.07	0.02	0	0.4	0.2	6.37	0	3.18
Ankrd17	-6.17	0.04	55.17	90.33	72.75	3.88	19.69	11.79
Ankrd39	1.15	0.04	19.99	12.73	16.36	5.87	31.83	18.85
Ankrd52	-6.14	0.05	54.9	66.09	60.5	3.59	16.11	9.85
Anln	-6.46	0.03	37.31	71.71	54.51	2.73	14.14	8.43
Anxa8	1.89	0.02	1.5	4.56	3.03	10.25	1.2	5.73
Ap1s1	1.35	0.02	148.85	107.57	128.21	64.69	280.29	172.49
Apod	17.85	0.01	0	0.33	0.17	4.99	0.91	2.95
Aqp1	1.4	0.00642	14.48	8.48	11.48	7.93	24.2	16.06
Aqp12	∞	4.01e-05	0	0	0	175.96	0	87.98
Arf5	1.61	0.02	1498.42	765.03	1131.73	468.26	3186.67	1827.46
Arhgap9	1.24	0.04	10.11	2.36	6.24	5.95	9.51	7.73
Arhgdig	6.35	0.000387	3.22	3.26	3.24	39.44	1.65	20.55
Arl4d	1.42	0.03	3.57	4.22	3.89	6.46	4.63	5.54
Asgr1	3.36	0.02	0.89	1.51	1.2	1.66	6.38	4.02
Ash1l	-7.71	0.03	17.6	43.59	30.6	1.64	6.3	3.97
Asna1	1.72	0.03	781.02	338.82	559.92	186.53	1744.8	965.66
Aspscr1	1.15	0.03	56.92	33.32	45.12	22.89	81.31	52.1
Astn2	1.77	0.00176	8.59	6.64	7.61	6.38	20.63	13.5
Atad2	-6.77	0.03	40.81	77.6	59.21	2.19	15.3	8.74
Atg101	1.27	0.03	138.27	73.56	105.92	54.54	213.47	134
Atm	-12.73	0.05	4.64	18.67	11.65	0.23	1.6	0.92
Atox1	1.18	0.02	294.2	152.68	223.44	148.03	380.34	264.18
Atp5d	-1.04	0.04	166.98	93.74	130.36	90.54	160.3	125.42
Atp5e	-1.18	0.03	442.46	608.14	525.3	554.7	337.75	446.22
Atp5h	1.23	0.01	54.75	31.55	43.15	69.87	36.49	53.18
Atp5j2	1.26	0.01	86.1	44.27	65.19	61.48	102.68	82.08
Atp5k	1.61	0.01	43.66	13.86	28.76	75.12	17.24	46.18
Atp5l	1.17	0.02	1011.06	763.61	887.34	567.38	1511.6	1039.49
Atp5o	1.35	0.00869	51.02	33.21	42.11	83.91	30.09	57
Atp6v1f	1.6	0.02	726.11	366.28	546.2	227.77	1516.01	871.89
Atpif1	1.23	0.02	29.48	10.83	20.16	31.32	18.42	24.87
Atraid	1.22	0.05	311.68	190.05	250.87	92.02	521.47	306.74
Aurkaip1	1.18	0.03	58.57	27.47	43.02	26.7	74.47	50.59
Avpi1	2	0.00538	6.84	2.77	4.81	13.72	5.48	9.6
B3galt4	1.88	0.02	2.92	1.97	2.44	5.13	4.08	4.6
B3gat3	1.03	0.04	202.13	129.95	166.04	86.76	254.46	170.61
B4galnt1	1.07	0.04	10.73	9.02	9.87	18.63	2.51	10.57
B9d1	1.68	0.02	81.48	29.54	55.51	23.8	162.99	93.4
Babam1	1.07	0.04	111.74	76.48	94.11	42.47	158.36	100.42
Bad	1.26	0.02	23.16	7.17	15.17	11.75	26.61	19.18
Barx1	1.66	0.00445	16.11	13.96	15.04	6.77	43.02	24.9
Bax	1.47	0.00821	592.05	454.77	523.41	299.81	1238.8	769.31
Baz1b	-6.54	0.03	80.65	127.45	104.05	6.72	25.09	15.9
Bbc3	2.44	0.000194	38.81	25.53	32.17	34.07	122.71	78.39
BC029722	1.08	0.03	15.7	9.34	12.52	12.96	13.98	13.47
Bcl2a1b	1.12	0.01	17.67	13.84	15.76	18.88	16.58	17.73
Bcl7c	1.52	0.02	88.32	52.53	70.42	26.88	187.42	107.15
Bhlha15	195.54	0.000842	0	0.1	0.05	19.07	0.11	9.59
Bloc1s2	1.12	0.00671	15.64	22.64	19.14	17.06	25.71	21.38
Blvrb	1.65	0.01	173.32	75.38	124.35	67.15	343.18	205.17
Bnip1	1.04	0.03	14.87	15.34	15.11	7.26	24.15	15.7
Bola1	1.15	0.03	29.61	22.17	25.89	14.46	44.85	29.65
Bola2	1.4	0.02	241.46	119.29	180.37	90.48	414.52	252.5
Borcs8	1.41	0.02	39.34	22.18	30.76	16.06	70.98	43.52
Bsg	-1.01	0.04	109.91	41.16	75.53	97.71	52.33	75.02
Bst2	1.5	0.02	70.69	25.1	47.9	123.65	19.95	71.8
Btaf1	-7.94	0.01	25.56	79.88	52.72	1.53	11.75	6.64
Btg2	1.51	0.00269	25.03	23.87	24.45	21	52.94	36.97
C1qa	1.01	0.04	486.54	205.65	346.09	334.7	367.49	351.1
C1qb	1.16	0.02	378.99	155.94	267.46	281.76	339.52	310.64
C1qtnf12	3.54	0.00265	2.14	1.04	1.59	6.7	4.58	5.64
C1rb	1.23	0.02	10.58	10.44	10.51	22.49	3.41	12.95
C2cd5	-7.33	0.04	15.57	37.9	26.73	1.22	6.08	3.65
Cabp2	∞	0.000141	0	0	0	41.21	0	20.6
Cacna2d1	-7.84	0.03	14.31	47.97	31.14	1.39	6.55	3.97
Capg	1.13	0.04	60.65	18.46	39.55	38.97	50.12	44.54
Card19	1.52	0.04	94.6	55.42	75.01	22.47	205.4	113.93
Casp9	1.69	0.02	4.25	4.49	4.37	12.69	2.03	7.36
Catip	6.61	0.04	0.64	0	0.32	1.16	3.09	2.12
Cbr2	1.96	0.000851	79.62	37.05	58.34	107.08	121.32	114.2
Cbr3	3.69	0.000102	28.59	14.94	21.77	21.84	138.57	80.21
Ccdc107	1.27	0.01	29.21	13.45	21.33	29.76	24.46	27.11
Ccdc152	3.81	0.0015	2.33	2.02	2.18	12.98	3.6	8.29
Ccdc32	1.1	0.03	10.66	14.4	12.53	5.87	21.75	13.81
Ccdc71	1.13	0.03	18	11.33	14.66	6.54	26.6	16.57
Ccdc88a	-6.63	0.03	27.55	71.17	49.36	2.21	12.68	7.45
Cckar	∞	0.000196	0	0	0	33.51	0.1	16.8
Ccl11	1.66	0.05	3.25	2.22	2.74	4.89	4.17	4.53
Ccl21a	3.46	0.01	0	5.12	2.56	17.73	0	8.86
Ccl27a	2.22	0.00154	14.33	6.2	10.27	6.9	38.64	22.77
Ccl6	2.29	0.000137	64.56	59.5	62.03	162.78	121.47	142.13
Ccl7	1.84	0.000907	8.79	6.42	7.61	8.25	19.72	13.99
Ccl8	1.16	0.02	60.64	22.8	41.72	61.01	36.07	48.54
Ccl9	1.96	0.00042	13.24	11.06	12.15	25.83	21.9	23.87
Ccs	1.25	0.01	100.27	72.31	86.29	58.05	158.01	108.03
Cd209f	2.99	0.00249	1.7	3.31	2.5	11.96	3.03	7.49
Cd24a	1.65	0.03	3.63	5.22	4.43	13.91	0.74	7.33
Cd2bp2	1.39	0.02	100.98	61.23	81.1	37.53	188.14	112.83
Cd300lg	1.51	0.05	2.44	2.5	2.47	3.22	4.26	3.74
Cd320	1.96	0.00432	7.58	4.26	5.92	15.28	7.94	11.61
Cd34	-1.16	0.05	23.61	16.55	20.08	19.03	15.71	17.37
Cd5l	1.07	0.04	20.93	6.73	13.83	18.07	11.46	14.76
Cd63	1.27	0.00984	313.84	202.11	257.97	199.33	457.51	328.42
Cd7	2.99	0.00638	5.74	2.79	4.26	24.34	1.15	12.75
Cd79a	1.6	0.03	6.04	8.47	7.26	23.21	0	11.61
Cd79b	1.95	0.00558	5.91	5.75	5.83	19.32	3.42	11.37
Cd82	1.62	0.01	6.85	3.66	5.25	11.01	6.03	8.52
Cdc42ep1	1.09	0.01	15.1	14.56	14.83	16.25	16.13	16.19
Cdc42ep5	1.21	0.02	20.78	10.11	15.44	8.47	28.91	18.69
Cdk12	-6.33	0.03	36.25	62.91	49.58	2.07	13.59	7.83
Cdkn1a	2.89	0.000287	18.69	5.24	11.97	37.61	31.47	34.54
Cel	724.45	4.82e-06	6.14	5.81	5.98	8656.55	7.48	4332.01
Cela1	1087.96	3.78e-06	25.22	24.55	24.88	54119.2	26.94	27073.1
Cela2a	1397.43	2.18e-06	16.13	16.02	16.07	44889.8	25.66	22457.7
Cela3a	∞	0.02	0	0	0	6.21	0	3.1
Cela3b	1572.09	1.92e-06	14.83	17.4	16.11	50636.3	26.81	25331.6
Cenpx	1.44	0.01	17.86	4.61	11.24	16.31	15.97	16.14
Cep170	-7.29	0.03	21.76	57.1	39.43	1.41	9.4	5.41
Cfb	1.06	0.05	7.23	17.11	12.17	24.76	1.07	12.91
Cfd	-1.05	0.04	87.08	46.1	66.59	95.46	31.01	63.23
Cfp	1.11	0.03	85.88	24.3	55.09	67.26	54.95	61.11
Chchd2	1.38	0.02	972.87	686.98	829.92	369.35	1914.57	1141.96
Chchd5	1.38	0.01	48.9	34.66	41.78	21.86	93.12	57.49
Chd7	-7.09	0.04	24.74	38.53	31.64	2.01	6.91	4.46
Chd9	-9.16	0.04	8.85	27.3	18.07	0.58	3.37	1.97
Chga	7.32	0.01	1.31	0	0.65	9.18	0.4	4.79
Chkb	1.17	0.02	54.05	44.57	49.31	23.94	91.23	57.59
Chmp2a	1.05	0.03	245.45	181.47	213.46	135.41	313.48	224.44
Chordc1	-9.27	0.03	13.91	37.03	25.47	1.39	4.11	2.75
Chst2	1.72	0.03	2.02	2.81	2.41	4.18	4.11	4.14
Cib1	1.56	0.02	161.75	87.22	124.48	58.93	328.46	193.69
Clasp2	-9.34	0.00885	24.88	86.19	55.53	1.59	10.31	5.95
Cldn10	24.75	0.02	0	0.26	0.13	6.55	0	3.27
Cldn3	3.43	0.00942	0.28	5.99	3.13	21.17	0.3	10.74
Cldn7	2.91	0.000655	3.62	1.76	2.69	5.2	10.43	7.82
Clec10a	1.06	0.03	20.73	7.35	14.04	19.5	10.27	14.88
Clec2d	1.32	0.01	26.42	7.91	17.16	21.34	23.88	22.61
Clec3b	4.11	0.000684	4.26	9.33	6.79	52.41	3.41	27.91
Clps	1608.65	1.88e-06	8.32	9.97	9.15	29411	17.1	14714.1
Clspn	-9.06	0.05	11.54	16.17	13.85	0.61	2.45	1.53
Cltb	1.1	0.04	132.68	68.24	100.46	53.6	167.77	110.68
Clu	2.76	0.00138	35.59	35.04	35.32	175.26	19.96	97.61
Clybl	1.12	0.02	6.01	9.74	7.88	6	11.61	8.8
Coa3	1.39	0.0051	50.87	29.79	40.33	61.67	50.52	56.1
Col11a1	2.18	0.00976	12.54	34.92	23.73	6.23	97.31	51.77
Col12a1	-22.29	0.00284	10.02	110.7	60.36	0.96	4.46	2.71
Commd1	1.14	0.01	10.62	11.65	11.13	8.37	17.05	12.71
Commd5	1.56	0.01	8.64	3.56	6.1	10.5	8.52	9.51
Comtd1	1.63	0.02	30.04	18.95	24.49	9.11	70.78	39.95
Cops9	-1.08	0.04	116.01	77.38	96.7	73.54	105.34	89.44
Copz2	2	0.01	18.36	7.36	12.86	48.77	2.69	25.73
Coq8a	1.16	0.02	25.05	22.85	23.95	18.15	37.43	27.79
Coro1a	-1.05	0.04	52.96	32.46	42.71	35.39	46.19	40.79
Cox14	1.22	0.03	63.8	17.54	40.67	43.12	56.19	49.65
Cox4i1	1.24	0.01	569.15	339.72	454.43	404.18	721.24	562.71
Cox6a1	1.07	0.04	625.31	479	552.16	269.89	916.38	593.14
Cox6c	1.21	0.03	18.53	7.73	13.13	24.92	6.84	15.88
Cox7a2	1.38	0.00901	51.83	25.48	38.66	75.22	31.4	53.31
Cox7a2l	1.02	0.02	152.88	126.4	139.64	96.81	188.25	142.53
Cox7c	1.04	0.02	118.93	100.61	109.77	65.55	162.97	114.26
Cpa1	1106.84	4.13e-06	6.23	6.5	6.36	14076.6	6.65	7041.63
Cpa2	285.35	2.1e-05	11.42	4.44	7.93	4519.75	6.23	2262.99
Cpb1	1586.24	8.06e-06	0.91	2.02	1.46	4637.43	1.52	2319.48
Cpn1	∞	0.00238	0	0	0	13.98	0	6.99
Crb3	9.75	0.00734	0.45	0.44	0.44	8.66	0	4.33
Creb3	1.03	0.05	76.76	40.71	58.73	32.36	88.8	60.58
Crip1	1.77	0.00232	97.54	51.74	74.64	176.67	87.01	131.84
Crip2	-1.02	0.03	55.81	48.64	52.23	33.87	68.96	51.42
Crlf1	1.37	0.00819	10.92	8.55	9.74	17.09	9.61	13.35
Cryl1	1.21	0.04	7.29	3.89	5.59	6.03	7.54	6.79
Cst3	1.39	0.01	302.42	101.97	202.19	412.15	149.49	280.82
Cstb	1.19	0.02	88.76	35.24	62	74.53	72.99	73.76
Ctrb1	1275.79	3.23e-06	46.52	59.34	52.93	134997	55.7	67526.5
Ctrc	1323	2.21e-06	3.9	3.8	3.85	10182.9	7.45	5095.16
Ctrl	811.71	6.52e-06	8.81	10.14	9.48	15375.5	7.28	7691.39
Ctsf	1.23	0.01	33.34	23.08	28.21	18.96	50.66	34.81
Ctsh	-1.04	0.04	36.27	19.59	27.93	33.79	19.8	26.79
Ctsl	-1.1	0.05	27.47	13.69	20.58	25.41	12.06	18.74
Cuedc2	1.11	0.04	242.91	148.86	195.89	88.99	347.68	218.33
Cuzd1	640.44	3.53e-05	0.16	0.15	0.15	197.26	0	98.63
Cxcl13	1.2	0.03	10.72	23.54	17.13	38.03	2.94	20.49
Cyb5a	-1.11	0.04	24.11	16.18	20.15	19.92	16.51	18.21
Cyba	1.43	0.03	321.83	61.73	191.78	190.4	358.47	274.44
Cyfip2	1.58	0.00257	18	25.91	21.95	15.68	53.54	34.61
Cygb	1.68	0.00141	14.2	7.5	10.85	17.86	18.56	18.21
Cyhr1	-1.01	0.04	27.56	18.1	22.83	11.65	33.74	22.7
Cyp4f13	3.7	0.02	0.74	0.54	0.64	3.36	1.38	2.37
Cyp51	-8.35	0.01	44.88	82.22	63.55	2.97	12.25	7.61
Cystm1	-1.07	0.04	50.99	48.08	49.53	28.66	63.83	46.25
Dact3	1.14	0.02	20.26	13.19	16.72	9.32	28.69	19.01
Dalrd3	1.31	0.00788	11.83	9.28	10.55	9.55	18.14	13.84
Dap	2.86	0.00227	33.11	14.96	24.03	123.37	13.87	68.62
Dcaf1	-6.2	0.05	47.46	80.44	63.95	3.92	16.7	10.31
Dctn3	1.69	0.00962	252.97	176.13	214.55	98.38	627.85	363.12
Dctpp1	1.26	0.02	98.45	55.26	76.86	43.02	150.25	96.63
Dcxr	1.31	0.02	157	95.88	126.44	70.96	260.05	165.51
Ddb2	3.02	7.32e-05	33.47	29.93	31.7	30.61	160.82	95.71
Ddt	2.04	0.01	7.29	1.77	4.53	15.11	3.41	9.26
Ddx17	-7.4	0.02	125.58	343.03	234.31	11.18	52.15	31.66
Deaf1	1.16	0.03	28.72	21.01	24.86	12.12	45.77	28.95
Dek	-5.68	0.05	149.49	328.07	238.78	12.07	72.07	42.07
Depdc1a	-6.42	0.04	19.18	60.13	39.66	0.93	11.43	6.18
Derl3	1.11	0.02	22.92	13.23	18.08	24.68	15.38	20.03
Dgat1	1.03	0.04	28.72	25.6	27.16	14.12	41.84	27.98
Dgcr6	1.87	0.01	93.63	41.23	67.43	32.02	220.35	126.19
Dgka	1.13	0.02	11	9.87	10.43	9.4	14.23	11.81
Dhcr24	-5.45	0.04	269.95	318.75	294.35	13.26	94.79	54.03
Dhrs1	1.36	0.01	10.01	4.64	7.33	10.52	9.42	9.97
Dhrs3	1.1	0.03	23.51	9.18	16.35	22.92	13	17.96
Dhrs4	1.2	0.00953	16.86	12.9	14.88	10.3	25.31	17.8
Dicer1	-8.26	0.03	17.99	40.02	29	1.45	5.57	3.51
Dlg1	-9.59	0.01	34.83	177.78	106.3	2.92	19.24	11.08
Dmac1	1.07	0.03	21.38	7.4	14.39	14.57	16.24	15.41
Dmbt1	1406.62	1.38e-05	0.26	0.2	0.23	657.67	0.28	328.98
Dmxl2	-7.88	0.03	18.54	45.7	32.12	1.66	6.48	4.07
Dnajb5	1.36	0.00834	10.51	11.63	11.07	6.19	23.89	15.04
Dnajc30	1.28	0.02	5.72	4.54	5.13	5.17	7.93	6.55
Dnph1	1.4	0.04	247.7	150.61	199.15	69.72	487.05	278.38
Dok2	1.43	0.00582	7.45	6.49	6.97	7.61	12.36	9.99
Dpep1	3.02	0.02	2.27	1.38	1.82	10.86	0.15	5.5
Dpm1	-1.01	0.02	11.71	16.2	13.96	8.47	19.14	13.81
Dpm3	1.46	0.04	404.07	178.62	291.35	105.89	746.88	426.39
Dpp7	1.32	0.02	31.61	37.9	34.76	13.69	78.05	45.87
Dpt	1.38	0.02	7.35	12.33	9.84	25.56	1.53	13.54
Dpysl4	1.15	0.01	11.25	12.64	11.95	8.01	19.45	13.73
Drap1	1.1	0.05	545.36	371	458.18	199.02	810.37	504.69
Dtl	-6.39	0.03	39.76	54.47	47.12	1.9	12.84	7.37
Dusp2	1.2	0.03	11.32	11.02	11.17	3.81	23.03	13.42
Dusp23	2.85	0.04	1.25	0.97	1.11	1.8	4.54	3.17
Dusp26	8.35	0.05	0.17	0.33	0.25	3.42	0.72	2.07
Dynlt1a	2.57	0.00466	2.37	16.63	9.5	3.27	45.63	24.45
Dyrk1a	-6.45	0.04	27.9	64.73	46.32	2.82	11.54	7.18
Eci1	1.46	0.04	141.37	61.89	101.63	35.34	261.35	148.35
Edem2	1.1	0.01	60.12	45.65	52.89	57.96	58.64	58.3
Eef1akmt4	1.23	0.05	70.21	37.89	54.05	21	111.68	66.34
Eef1b2	-1.18	0.04	420.01	521.01	470.51	347.91	447.43	397.67
Eef1d	1.03	0.04	147.16	126.88	137.02	65.42	216.99	141.2
Efnb1	1.12	0.01	24.21	20.72	22.47	12.85	37.29	25.07
Eif4ebp3	1.76	0.02	2.84	5.07	3.95	2.81	11.12	6.97
Elf3	4.17	0.04	1.34	0.16	0.75	4.68	1.62	3.15
Elmo3	1.32	0.03	5.81	7.05	6.43	3.91	13.12	8.52
Elob	1.83	0.00779	2430.91	1313.62	1872.27	1015.24	5854.35	3434.8
Enho	1.77	0.00161	18.04	9.18	13.61	10.5	37.65	24.08
Entpd2	2.3	0.02	1.82	2.48	2.15	7.74	2.14	4.94
Ep300	-6.32	0.03	79.86	130.83	105.34	4.93	28.4	16.66
Eps8l2	3.28	8.97e-05	2.4	4.56	3.48	5.93	16.89	11.41
Ercc1	1.26	0.02	154.87	97.74	126.31	72.08	245.75	158.91
Ero1lb	3.56	0.01	1.19	2.27	1.73	11.99	0.35	6.17
Erp27	∞	1.92e-05	0	0	0	199.22	0.37	99.79
Etfb	-1.05	0.04	542.97	370.38	456.68	277.79	594.8	436.29
Etv2	1.95	0.03	3.7	2.62	3.16	1.16	11.13	6.14
Eva1b	1.53	0.02	116.59	51.18	83.89	37.21	219.85	128.53
Fabp5	1.05	0.05	140.56	42.71	91.64	78.68	113.19	95.94
Fah	-1.03	0.03	21.23	13.65	17.44	12.72	21.18	16.95
Fahd2a	1.2	0.04	98.28	59.15	78.72	33.75	155.62	94.69
Fam171b	-7.59	0.03	17.81	27.9	22.86	0.73	5.29	3.01
Fam173a	1.31	0.02	71.75	29.13	50.44	38.83	93.1	65.97
Fam174b	3.69	0.00289	2.08	2.4	2.24	14.75	1.8	8.28
Fam207a	1.01	0.03	11.95	10.11	11.03	7.3	15.05	11.17
Fam212a	2.07	0.01	4.26	2.08	3.17	3.05	10.09	6.57
Fam213b	1.24	0.00459	17.57	14.5	16.03	14.1	25.7	19.9
Fam229b	2.1	0.000556	8.43	5.91	7.17	5.91	24.14	15.02
Fam89b	1.02	0.05	113.88	108.58	111.23	46.1	181.08	113.59
Fam98c	1.94	0.00274	25.06	13.74	19.4	14.31	61.09	37.7
Fasn	-6.41	0.03	151.21	215.18	183.19	12.74	44.41	28.58
Fau	1.46	0.04	2924.15	1495.87	2210.01	837.99	5619.49	3228.74
Fbxo2	1.69	0.00474	135.05	70.25	102.65	74.32	273.07	173.7
Fbxo31	1.31	0.02	6.65	7.4	7.03	10.31	8.12	9.22
Fbxw9	1.46	0.00462	24.19	12.76	18.47	13.75	40.24	26.99
Fcgrt	1.46	0.00491	30.83	18.27	24.55	45.25	26.39	35.82
Fcna	2.18	0.00021	24.86	21.45	23.16	52.51	48.46	50.49
Fdx1l	52.31	3.1e-12	1.73	0	0.87	27.27	63.47	45.37
Fdxr	4.29	1.45e-05	174.98	107.33	141.15	190.23	1020.37	605.3
Fes	1.64	0.02	52.98	23.4	38.19	15.54	109.89	62.71
Fez1	5.63	5.87e-06	2.17	1.75	1.96	8.16	13.93	11.05
Fibin	1.39	0.01	4.5	10.13	7.32	3.64	16.76	10.2
Fis1	1.99	0.00741	430.41	184.75	307.58	174.93	1047.95	611.44
Fkbp11	3.01	0.00163	12.52	15.47	14	78.06	6.18	42.12
Fkbpl	1.07	0.04	22.4	11.54	16.97	8.57	27.87	18.22
Folr1	1.97	0.00536	5.83	2.46	4.15	4.19	12.13	8.16
Folr2	2.05	0.000487	16.23	14.79	15.51	33.36	30.27	31.82
Fosl1	1.22	0.04	6.19	6.63	6.41	4.58	11.02	7.8
Fuom	2.27	0.000435	11.35	3.39	7.37	10.29	23.14	16.71
Fxyd1	5.78	0.00111	4.19	2.82	3.51	39.54	1.03	20.29
Fxyd3	11.83	0.05	0.23	0.11	0.17	3.99	0.13	2.06
Fxyd6	4.19	0.00231	2.75	2.3	2.52	19.06	2.1	10.58
Gabarapl1	1.24	0.01	20.12	11.07	15.59	27.58	11.21	19.4
Gabbr1	-9.43	0.02	15.6	47.22	31.41	1.13	5.54	3.33
Gal	∞	0.000107	0	0	0	26.92	1.06	13.99
Galk1	1.38	0.03	213.13	112.38	162.75	71.84	376.44	224.14
Gamt	1.73	0.00194	236.56	141.27	188.91	174.91	479.65	327.28
Gas6	1.03	0.04	72	33.49	52.75	83.13	25.1	54.12
Gcat	1.41	0.00353	82.78	51.14	66.96	83.44	105.92	94.68
Gcg	2.35	0.01	0.93	9.39	5.16	23.57	0.67	12.12
Gemin7	1.03	0.04	18.18	9.04	13.61	8.9	19.21	14.06
Gfer	1.53	0.00778	22.42	10.04	16.23	9.12	40.48	24.8
Ggh	2.61	0.00418	6.27	10.81	8.54	43.33	1.34	22.34
Ggt1	7.31	3.98e-05	3.03	2	2.51	31.18	5.54	18.36
Gjb1	∞	0.00134	0	0	0	12.91	0.66	6.78
Gjb5	4.42	0.03	0.61	1	0.8	6.46	0.66	3.56
Gjd3	1.73	0.0081	16.41	10.65	13.53	5.53	41.35	23.44
Gls2	2.82	5.57e-05	3.53	6.26	4.9	13.37	14.28	13.83
Gm10260	2.39	0.00291	468.87	175.95	322.41	1302.41	238.71	770.56
Gm10269	3.42	0.00125	9.47	0	4.73	5.03	27.3	16.17
Gm10334	∞	3.78e-05	0	0	0	195.79	0	97.89
Gm11361	1.09	0.02	2531.59	2214.56	2373.07	1404.06	3781.54	2592.8
Gm11808	2.67	0.00286	213.79	72.08	142.94	668.14	94.04	381.09
Gm13304	10.4	0.04	0.42	0	0.21	3.03	1.35	2.19
Gm16286	1.09	0.04	35.17	16.1	25.64	17.9	37.98	27.94
Gm17669	1.47	0.02	6.82	4.42	5.62	3.55	12.94	8.25
Gm2000	1.72	0.01	4284.85	2251.32	3268.08	1697.62	9563.2	5630.41
Gm20388	2.76	0.04	0	3.47	1.73	9.56	0	4.78
Gm20390	1.04	0.03	1186.42	971.51	1078.97	620.36	1615.9	1118.13
Gm2663	∞	7.06e-05	0	0	0	81.91	0	40.96
Gm27021	∞	0.02	0	0	0	1.31	3.97	2.64
Gm28635	-8.96	0.0075	22.02	27.8	24.91	0	5.56	2.78
Gm38092	1.42	0.05	4.31	3.67	3.99	2.7	8.64	5.67
Gm42674	2.02	0.00225	318.18	511.04	414.61	213.39	1465.04	839.22
Gm43191	#NAME?	0.01	4	8.28	6.14	0	0	0
Gm43738	-5.94	0.04	26.99	28.1	27.54	0	9.28	4.64
Gm45713	4.05	0.03	0.95	0.23	0.59	2.76	2.04	2.4
Gm5426	1.64	0.0016	21.44	14.28	17.86	15.18	43.4	29.29
Gm5771	∞	2.78e-05	0	0	0	362.9	0	181.45
Gm8225	1.42	0.04	268.4	170.01	219.2	66.17	557.2	311.68
Gm8909	2.12	0.0014	6.82	5.21	6.02	4.65	20.81	12.73
Gm9780	3.26	0.000489	4.02	2.44	3.23	13.28	7.78	10.53
Gm9843	1.74	0.00388	4919.97	2580.77	3750.37	2998.65	10055.9	6527.26
Gnmt	56.16	4.43e-05	0.68	0.99	0.84	92.91	1.09	47
Gnptg	-1.01	0.03	23.64	19.81	21.73	12.34	30.78	21.56
Gp2	1087.71	1.25e-05	0.88	1.03	0.96	2077.44	0.56	1039
Gpank1	1.73	0.00667	8.06	4.2	6.13	5.75	15.42	10.58
Gpr39	3.4	0.00323	1.44	1.66	1.55	4.67	5.87	5.27
Gpr84	1.74	0.02	3.86	1.99	2.93	3.62	6.55	5.09
Gpt	5.67	0.00175	1.81	0.78	1.3	12.79	1.94	7.36
Gpx1	1.17	0.03	227.63	66.18	146.91	196.68	148.08	172.38
Gpx4	1.18	0.05	1072.43	497.68	785.05	379.13	1479.25	929.19
Grcc10	2.42	0.00205	324.38	104.85	214.61	204.48	833.85	519.17
Grin2c	2.06	0.04	2.31	1.57	1.94	1.99	5.97	3.98
Gsn	1.75	0.00248	103.85	81.05	92.45	242.94	81.21	162.07
Gsta3	5.18	0.04	0.62	0.2	0.41	3.84	0.44	2.14
Gstm1	2.65	0.00414	21.22	6.39	13.81	65.98	7.29	36.63
Gstm2	-1.14	0.03	82.12	72.75	77.43	70.69	65.33	68.01
Gstm7	2.25	0.04	2.2	1.07	1.63	5.71	1.64	3.68
Gsto2	2.03	0.00644	3.18	5.52	4.35	2.63	15.04	8.83
Gstp1	1.35	0.02	1392.22	757.02	1074.62	656.42	2249.57	1452.99
Gstt1	-1.06	0.04	13.83	10.77	12.3	12.9	10.34	11.62
Gstz1	1.45	0.00311	23.58	14.35	18.97	15.01	40.07	27.54
Guk1	2.07	0.00932	172.88	66.42	119.65	60.72	435.46	248.09
H2-Ke6	1.58	0.01	90.7	38.08	64.39	36.83	167.19	102.01
H2-Q5	1.42	0.00888	15.52	10.65	13.09	6.73	30.53	18.63
H2-T22	-1.02	0.04	20.87	8.92	14.9	19.1	10.21	14.66
H2afj	1.36	0.00708	42.5	23.96	33.23	29.96	60.61	45.28
Haghl	1.18	0.03	13.72	8.09	10.9	5.48	20.26	12.87
Hamp2	∞	9.03e-05	0	0	0	52.53	0	26.26
Hba-a2	-1.06	0.04	45.13	78.57	61.85	30.22	86.23	58.23
Hcfc1	-7.43	0.01	86.28	120.06	103.17	6.23	21.55	13.89
Hcst	3.89	0.00888	2.39	0	1.19	2.49	6.81	4.65
Hdac11	1.69	0.00446	6.9	5.97	6.43	12.99	8.73	10.86
Hddc3	1.15	0.02	21.92	12.98	17.45	8.17	31.99	20.08
Hells	-7.16	0.04	20.19	37.5	28.85	1.56	6.49	4.03
Hemk1	1.15	0.03	16.06	10.32	13.19	6.23	24.03	15.13
Herc2	-6.26	0.05	26.14	47.49	36.82	2.5	9.27	5.88
Herpud1	-1.19	0.05	40.18	39.94	40.06	46.82	20.74	33.78
Hes7	-10.26	0.04	15.18	13.64	14.41	0.73	2.08	1.41
Hgfac	11.32	0.000982	0.82	1.12	0.97	21.28	0.7	10.99
Hint2	1.32	0.01	246.49	172.5	209.49	120.09	434.14	277.11
Hipk1	-6.82	0.03	24.81	49.59	37.2	2.12	8.79	5.45
Hist1h1c	1.47	0.00776	29.12	10.55	19.83	27.75	30.62	29.19
Hist1h2ai	-8.07	0.00614	91.39	76.75	84.07	1.68	19.14	10.41
Hist1h2an	1.27	0.03	86.91	64.54	75.72	28.03	163.68	95.85
Hist1h2bc	-1.01	0.03	48.74	37.95	43.34	29.16	56.3	42.73
Hist1h3d	5.99	0.00744	0.28	0.82	0.55	1.5	5.12	3.31
Hist1h3h	1.28	0.05	12.85	5.84	9.34	3.75	20.14	11.94
Hist2h2aa2	1.26	0.01	123.38	68.16	95.77	69.47	171.7	120.59
Hist2h2ab	1.03	0.04	19.03	15.44	17.24	7.44	27.96	17.7
Hist2h3b	2.41	0.000493	17.32	24.58	20.95	14	87.11	50.55
Hltf	-8.12	0.04	15.2	34.35	24.77	0.96	5.15	3.05
Hmgcr	-8.5	0.00909	56.46	125.2	90.83	4.15	17.23	10.69
Hmgcs1	-7.88	0.01	63.13	150.8	106.96	4.56	22.58	13.57
Hoxd11	∞	0.03	0	0	0	0	7.45	3.72
Hoxd13	90.55	0.000602	0	0.28	0.14	0	25	12.5
Hpn	21.86	0.000897	0.46	0.22	0.34	14.09	0.73	7.41
Hras	1.07	0.04	88.81	59.48	74.15	37.08	121.85	79.46
Hsd17b1	1.86	0.02	4.47	3.07	3.77	1.97	12.08	7.03
Hsd17b13	∞	0.00369	0	0	0	11.75	0	5.87
Hsd17b14	1.17	0.02	42.02	32.31	37.17	19.52	67.33	43.43
Hsd3b7	1.08	0.04	11.33	6.71	9.02	6.58	12.98	9.78
Hsph1	-6.34	0.03	111.23	182.59	146.91	10.52	35.84	23.18
Huwe1	-6.96	0.02	125.42	179.8	152.61	12.15	31.69	21.92
Hyi	1.27	0.008	18.06	9.52	13.79	14.95	20.09	17.52
Iapp	∞	0.00254	0	0	0	13.65	0	6.83
Ide	-7.13	0.04	26.9	52.22	39.56	3.06	8.04	5.55
Idi1	-8.96	0.03	14.36	29.07	21.72	1.07	3.78	2.42
Ifi27	2.36	0.0023	33.88	16.32	25.1	99.66	19.01	59.34
Ifi27l2a	1.48	0.00897	273.79	89.57	181.68	331.18	205.55	268.37
Ifitm2	1.21	0.01	105.37	64.89	85.13	137.57	68.92	103.24
Ift20	1.13	0.00981	18.17	20.04	19.1	26.99	16.17	21.58
Igfbp4	1.11	0.02	55.55	43.41	49.48	84.5	25.02	54.76
Igfbp6	2.49	0.00164	20.58	30.51	25.55	113.13	13.87	63.5
Ighv12-3	2.24	0.03	0.81	3.95	2.38	10.66	0	5.33
Igkc	1.08	0.04	47.66	250.61	149.14	291.74	31.11	161.43
Igkv14-126	5.46	0.00943	0	1.46	0.73	7.95	0	3.98
Igkv4-91	11.51	0.000774	0	3.12	1.56	35.92	0	17.96
Iglc2	2.38	0.02	3.49	2.26	2.87	13.09	0.62	6.85
Il11ra1	1.21	0.01	26.37	11.33	18.85	17.6	28.18	22.89
Il17rc	1.2	0.04	11.42	6.21	8.81	4.59	16.64	10.62
Ing4	-1.05	0.05	53.98	51.54	52.76	24.88	75.94	50.41
Ins1	∞	5.39e-05	0	0	0	113.84	0	56.92
Ins2	∞	3.73e-05	0	0	0	199.91	0	99.95
Ipo7	-7.2	0.02	160.43	413.7	287.06	12.16	67.6	39.88
Iscu	1.41	0.00414	40.94	36.38	38.66	28.85	80.21	54.53
Itgam_2	1.68	0.03	40.84	18.77	29.8	8.88	91.24	50.06
Itgb1bp2	2.26	0.04	1.88	0.78	1.33	2.85	3.15	3
Itih4	46.73	0.000162	0.4	0.39	0.39	36.78	0	18.39
Itln1	3.96	0.01	0.31	3.91	2.11	16.7	0	8.35
Itm2a	1.23	0.00822	6.06	23.58	14.82	20.02	16.39	18.21
Itm2b	-1.15	0.05	205.55	150.12	177.83	129.86	179.17	154.52
Itpa	1.11	0.04	121.34	73.48	97.41	45.65	170.49	108.07
Itpka	1.17	0.05	36.22	26.39	31.31	11.39	61.66	36.53
Izumo4	1.75	0.00172	7.46	6.19	6.83	7	16.83	11.92
Jag1	-7.72	0.04	17.82	99.49	58.65	2.26	12.94	7.6
Jmjd1c	-8.03	0.03	15.39	64.89	40.14	1.96	8.04	5
Kbtbd7	-10.18	0.0091	18.91	41.27	30.09	1.34	4.57	2.95
Kcnn4	1.76	0.02	5.38	0.68	3.03	5.1	5.56	5.33
Kcnq1	8.52	0.00814	0.43	0.42	0.42	6.41	0.83	3.62
Kif11	-7.11	0.02	20.09	41.11	30.6	0.8	7.81	4.3
Kif5b	-6.23	0.05	55.92	147.17	101.55	5.41	27.19	16.3
Klf15	1.72	0.04	2.14	2.58	2.36	7.3	0.81	4.06
Klhdc9	1.84	0.02	5.88	3.74	4.81	2.47	15.21	8.84
Klk1	1671.27	5.04e-06	1.11	1.08	1.09	3650.34	1.58	1825.96
Klk1b11	∞	0.00291	0	0	0	12.89	0	6.45
Klk1b3	∞	0.00625	0	0	0	9.66	0	4.83
Klk1b4	∞	0.000397	0	0	0	26.91	0	13.46
Klk1b5	∞	8.95e-05	0	0	0	65.57	0	32.79
Kmt2a	-7.83	0.02	28.24	59.56	43.9	2.7	8.51	5.6
Kmt2d	-8.01	0.02	26.65	47.64	37.14	2.13	7.15	4.64
Krt18	1.47	0.00167	44.27	57.04	50.65	79.47	69.32	74.4
Krt19	5.58	0.00184	0.67	3.26	1.97	20.76	1.19	10.98
Krt8	3.84	3.39e-05	4.68	9.49	7.09	40.22	14.17	27.19
Lamtor2	1.1	0.03	352.12	232.08	292.1	151.57	493.02	322.3
Lamtor4	1.64	0.02	587.01	200.49	393.75	195.57	1099.78	647.67
Lamtor5	1.09	0.02	27.88	26.75	27.32	22.8	36.6	29.7
Lars2	1.44	0.00866	1166.69	960.42	1063.56	595.52	2476.73	1536.13
Lbh	1.08	0.03	17.02	11.54	14.28	25.52	5.28	15.4
Lcmt1	1.01	0.02	41.07	47.2	44.13	41.75	47.84	44.8
Ldhd	1.64	0.02	4.8	2.86	3.83	6.25	6.29	6.27
Lfng	1.15	0.04	10.24	3.87	7.05	9.18	7.02	8.1
Lgals1	1.4	0.01	2847.37	1628.03	2237.7	1378.17	4909.03	3143.6
Limd2	1.02	0.04	23.4	15.67	19.53	9.55	30.49	20.02
Lingo1	3.34	0.000263	2.98	2.33	2.66	4.55	13.17	8.86
Lmf1	1.24	0.02	8.46	6	7.23	6.19	11.79	8.99
Lmna	1.16	0.01	159.63	103.49	131.56	114.07	191.43	152.75
Lrg1	1.37	0.03	39.36	21.82	30.59	78.6	5.01	41.81
Lrrc73	1.24	0.00878	13.23	12.88	13.05	7.56	24.73	16.15
Lsm10	1.24	0.04	34.73	17.08	25.9	12.62	51.86	32.24
Lsm7	1.39	0.03	10.6	2.73	6.67	13.56	5	9.28
Ltb	1.87	0.04	2.99	2.33	2.66	8.32	1.6	4.96
Ltbr	1.13	0.02	25.57	9.27	17.42	23.68	15.71	19.7
Ltc4s	1.66	0.00331	10.53	7.45	8.99	19.61	10.22	14.91
Ly6a	1.58	0.00702	37.4	17.63	27.52	65.64	21.54	43.59
Ly6c1	1.52	0.0061	12.81	4.91	8.86	12.48	14.36	13.42
Ly6d	2.15	0.03	4.26	2.76	3.51	15.1	0	7.55
Ly6e	1.62	0.01	87.68	40.69	64.19	185.9	21.88	103.89
Lypd1	7.45	0.0044	0.65	0.44	0.54	1.53	6.57	4.05
Lyz1	1.19	0.05	5.3	4.34	4.82	6.45	5.06	5.76
Macrod1	1.09	0.04	87.34	50.58	68.96	36.66	113.68	75.17
Man1b1	-1.07	0.04	27.73	22.11	24.92	11.76	34.8	23.28
Man2b1	-1.11	0.04	48.37	33.94	41.16	32.4	41.67	37.04
Map1lc3a	1.09	0.02	53.52	32.06	42.79	47.25	46.34	46.8
Map1lc3b	1.48	0.02	7.88	5.56	6.72	16.37	3.48	9.93
Mapk11	2.26	0.000204	7.36	7.3	7.33	6.64	26.52	16.58
Mapk13	1.85	0.03	2.28	2.46	2.37	8.23	0.54	4.39
2019-03-02	1.42	0.02	7.3	5.92	6.61	14.9	3.9	9.4
Mat1a	4.79	0.02	0.81	0.79	0.8	7.02	0.65	3.84
Mcfd2	-1.05	0.03	14.16	14.43	14.29	20.5	6.62	13.56
Mcm4	-5.33	0.05	193.87	257.46	225.67	13.01	71.59	42.3
Mcrip1	1.21	0.04	282.87	130.56	206.71	98.64	399.9	249.27
Mdp1	1.62	0.00281	22.55	13.65	18.1	12.71	45.8	29.26
Mecr	1.08	0.02	44.78	36.2	40.49	28.86	58.56	43.71
Med1	-6.31	0.05	28.69	66.75	47.72	2.92	12.2	7.56
Med13	-7.8	0.02	39.3	136.01	87.66	3	19.48	11.24
Med29	1.14	0.02	42.33	27.56	34.95	21.76	57.85	39.8
Metrn	1.36	0.03	52.3	27.49	39.89	16.9	91.81	54.36
Mettl26	1.3	0.02	149.55	80.66	115.11	62.97	237.1	150.04
Mgmt	1.84	0.00148	11.32	6.75	9.03	7.35	25.87	16.61
Mia	∞	0.000107	0	0	0	24.76	1.31	13.03
Mid1	-21.08	0.02	10.51	19.1	14.81	1.07	0.33	0.7
Mien1	1.33	0.01	101.35	60.57	80.96	54.86	160.14	107.5
Mlycd	1.46	0.02	6.29	3.22	4.75	9.42	4.42	6.92
Mob2	1.07	0.03	29.65	14.1	21.87	12.46	34.54	23.5
Mpdz	-7.29	0.04	18.35	36.17	27.26	1.31	6.17	3.74
Mpg	1.58	0.00981	36.45	20.85	28.65	15.34	75.37	45.35
Mpv17l2	-1.02	0.04	30.86	21.03	25.94	19.31	31.32	25.31
Mrpl11	1.3	0.04	70.5	46.86	58.68	19.91	132.74	76.33
Mrpl12	1.16	0.03	266.5	157.83	212.17	109.32	381.32	245.32
Mrpl14	1.37	0.02	189.44	75.46	132.45	77.71	285.19	181.45
Mrpl21	1.17	0.03	84.78	77.79	81.28	32.99	157.94	95.47
Mrpl28	1.31	0.01	269.13	133.43	201.28	141.9	387.3	264.6
Mrpl30	1.52	0.04	3.97	2.4	3.19	8.83	0.88	4.85
Mrpl33	-1.01	0.04	7.49	7.7	7.6	8.35	6.64	7.5
Mrpl52	1.1	0.03	300.49	195.45	247.97	129.45	414.48	271.96
Mrpl53	1.32	0.00881	68.91	36.49	52.7	45.49	93.64	69.56
Mrpl54	1.7	0.00856	161.49	68.66	115.07	75.32	316.38	195.85
Mrpl55	1.44	0.00437	19.89	9.68	14.78	11.8	30.77	21.28
Mrps11	1.31	0.02	122.68	92.3	107.49	44.91	237.32	141.12
Mrps18a	1.28	0.02	80.48	51.56	66.02	37.6	132.04	84.82
Mrps23	-1.02	0.03	28.22	32.3	30.26	20.83	38.58	29.71
Mrps28	1.21	0.04	9.44	4.38	6.91	12.38	4.32	8.35
Msln	3.04	0.00305	2.17	9.24	5.7	32.67	1.96	17.31
Msrb1	1.13	0.03	96.01	33.51	64.76	64.1	82.53	73.31
Msrb2	1.41	0.02	60.06	40.41	50.23	23.58	118.58	71.08
mt-Nd3	1.14	0.03	74.88	45.31	60.09	114.9	22.7	68.8
mt-Nd4l	-9.78	0.03	181.4	132.71	157.05	18.17	13.93	16.05
Mt1	6.55	0.000196	46.91	11	28.96	333.03	46.49	189.76
Mt2	4.91	0.000354	61.68	19.82	40.75	351.82	47.98	199.9
Mtg2	-1.04	0.04	18.92	19.4	19.16	8.08	28.9	18.49
Mtmr4	-6.21	0.05	43.62	93.43	68.53	3.76	18.33	11.04
Muc1	6.88	0.000254	3.61	3.36	3.49	45.15	2.85	24
Mvb12a	1.07	0.02	85.64	54.96	70.3	51.37	98.78	75.07
Mvp	1.59	0.00273	48.54	24.92	36.73	49.88	66.63	58.25
Mxd4	1.44	0.02	61.95	36.2	49.08	24.43	116.67	70.55
Myl10	3.39	0.00121	2.42	2.02	2.22	3.25	11.82	7.54
Myl6	1.44	0.02	1150.52	505.24	827.88	449.29	1936.4	1192.85
Myl7	7.33	9.68e-05	2.39	0	1.19	4.11	13.39	8.75
Mzt2	1.49	0.05	473.72	294.1	383.91	99.32	1045.95	572.63
Naa15	-6.93	0.04	25.12	70.35	47.73	3.01	10.77	6.89
Naprt	2.4	0.00411	4.66	2.54	3.6	11.48	5.77	8.63
Nat8f1	14.29	0.00395	0.79	0	0.39	11.22	0	5.61
Naxd	1.33	0.02	6.26	6.09	6.18	10.93	5.47	8.2
Ndrg1	1.27	0.04	7.89	5.22	6.56	14.22	2.47	8.35
Ndrg2	1.87	0.000221	12.35	11.52	11.94	18.24	26.52	22.38
Ndufa11	1.92	0.00462	72.91	27.31	50.11	37.42	154.65	96.04
Ndufa13	1.7	0.00321	53.2	20.27	36.74	64.45	60.74	62.6
Ndufa2	1.58	0.00592	49.86	17.98	33.92	67.4	39.46	53.43
Ndufa4	-1.13	0.03	106.65	190.6	148.62	106.09	157.94	132.02
Ndufa7	1.06	0.04	334.8	250.99	292.89	136.61	486.5	311.56
Ndufaf8	1.47	0.01	41.72	22.7	32.21	17.82	77.15	47.49
Ndufb11	1.1	0.03	432.4	258.94	345.67	211.57	548.1	379.84
Ndufb2	1.05	0.05	31.47	19.82	25.65	14.23	39.72	26.97
Ndufb4	1.09	0.02	46.42	26.83	36.62	37.1	43	40.05
Ndufb5	1.45	0.03	6.79	4.07	5.43	13.5	2.23	7.87
Ndufb7	1.72	0.02	751.73	307.53	529.63	235.16	1584.39	909.77
Ndufb8	-1	0.04	112.76	73.63	93.2	55.98	129.81	92.9
Ndufb9	-1.01	0.02	500.68	515.58	508.13	387.73	618.22	502.98
Ndufc1	1.29	0.02	11	6.04	8.52	11.47	10.54	11
Ndufc2	1.23	0.00939	24.75	10.91	17.83	21.04	22.95	21.99
Ndufs5	1.03	0.02	35.62	29.89	32.76	30.61	36.74	33.68
Ndufs6	1.04	0.02	62.35	38.93	50.64	45.02	60.74	52.88
Ndufs7	1.15	0.04	160.12	82.63	121.38	64.77	213.92	139.34
Ndufv3	1.93	0.00191	9.06	5.77	7.41	18.75	9.86	14.31
Nectin4	4.44	0.00458	1.03	0.55	0.79	2.71	4.32	3.51
Nemf	-6.73	0.04	24.68	67.6	46.14	2.4	11.32	6.86
Nenf	1.39	0.03	440.39	223.11	331.75	154.39	767.04	460.72
Net1	-10.16	0.02	13.74	70.07	41.91	1.76	6.49	4.12
Neurl2	1.27	0.04	7.29	6.08	6.69	3.26	13.73	8.49
Nf1	-6.87	0.02	27.53	61.55	44.54	1.57	11.4	6.48
Nfkbil1	1.33	0.01	89.55	65.85	77.7	44.46	162.74	103.6
Ninj1	1.42	0.01	121.35	38.73	80.04	85.65	141.86	113.76
Nkain4	1.94	0.00781	11.5	15.35	13.42	48.81	3.16	25.98
Nln	-6.66	0.04	26.22	39.33	32.77	2.38	7.46	4.92
Nme1	1.39	0.02	182.49	134.25	158.37	73.01	366.6	219.81
Nosip	1.63	0.02	193.28	107.17	150.23	60.35	428.04	244.19
Npc2	-1.04	0.04	74.29	31.58	52.94	59.2	42.76	50.98
Npdc1	1.01	0.03	34.22	23.64	28.93	42.2	16.27	29.24
Npl	1.1	0.04	6.9	9.48	8.19	5.9	12.14	9.02
Npm3	1.22	0.03	87.63	52.49	70.06	34.61	135.98	85.3
Npw	1.95	0.03	1.1	2.15	1.63	5.18	1.18	3.18
Nr1h3	1.34	0.02	45.39	23.44	34.42	21.73	70.19	45.96
Nt5c	1.24	0.05	342.95	214.26	278.61	98.43	593.44	345.93
Nt5m	1.39	0.01	14.29	8.4	11.34	6.16	25.35	15.75
Ntpcr	1.32	0.00679	11.75	8.54	10.15	8.28	18.44	13.36
Nudt14	1.88	0.00583	40.86	25.13	33	17.04	107.3	62.17
Nudt16	1.01	0.04	20.96	15.85	18.41	8.34	28.7	18.52
Nudt2	1.14	0.03	55.01	45.02	50.01	23.07	91.26	57.17
Nudt8_1	1.28	0.03	32.89	18.72	25.8	13.01	53.03	33.02
Nufip2	-7.34	0.03	37.21	102.56	69.88	3.49	15.55	9.52
Nup160	-6.72	0.03	47.45	114.09	80.77	3.18	20.85	12.01
Nup205	-5.79	0.05	64.49	116.69	90.59	4.44	26.83	15.64
Nup210	-6.05	0.05	51.14	74.76	62.95	2.91	17.91	10.41
Nupr1	21.48	0.000421	12.56	6.64	9.6	411.2	1.15	206.17
Orai3	1.15	0.03	61.35	35.38	48.36	24.9	86.62	55.76
Ostf1	-1.02	0.04	12.66	9.56	11.11	11.68	10.07	10.88
Ovca2	1.32	0.03	11.08	4.62	7.85	4	16.77	10.38
Oxld1	1.91	0.00585	35.52	21.08	28.3	14.36	93.93	54.14
P2rx1	15.21	0.00085	1.13	0.41	0.77	22.78	0.76	11.77
Pagr1b	1.5	0.00574	17.28	10.88	14.08	7.63	34.74	21.18
Pah	∞	0.00774	0	0	0	9.06	0	4.53
Pak2	-7.64	0.03	37.66	79.94	58.8	3.72	11.66	7.69
Pard6g	3.66	0.02	0.67	1.42	1.04	2.14	5.51	3.82
Paxbp1	-7.04	0.04	18.89	53.52	36.2	2.18	8.11	5.14
Pbrm1	-6.93	0.04	23.1	60.39	41.75	1.77	10.28	6.03
Pcbp4	1.14	0.02	119.7	106.8	113.25	65.77	193.01	129.39
Pdia2	440.18	1.22e-05	1.02	1	1.01	887.32	1.31	444.31
Pdlim4	1.03	0.03	15.18	8.6	11.89	16.49	7.96	12.22
Pdrg1	-1.02	0.03	24.39	17.03	20.71	11.79	28.96	20.38
Pds5a	-6.91	0.03	40.68	98.6	69.64	3.24	16.93	10.08
Pdzk1	-10.71	0.03	4.65	79.71	42.18	0.68	7.19	3.94
Penk	24.43	0.03	0	0.21	0.1	5.12	0	2.56
Pet100	1.01	0.04	43.3	25.87	34.58	24.15	46.01	35.08
Pex11g	3.53	0.00823	1.84	0.72	1.28	5.22	3.8	4.51
Pex16	1.31	0.02	82.97	50.23	66.6	33.16	141.33	87.25
Pf4	1.98	0.00324	87.03	20.07	53.55	105.75	105.87	105.81
Pfdn5	1.24	0.01	475.65	335.37	405.51	277.05	726.98	502.01
Pgls	1.17	0.01	74.77	47.72	61.24	50.5	93.15	71.83
Phip	-8.76	0.02	16.44	57.33	36.89	1.01	7.41	4.21
Phlda3	2.91	0.000187	123.92	67.12	95.52	100.48	455.34	277.91
Phldb3	1.31	0.01	8.1	7.75	7.93	5.59	15.26	10.42
Phpt1	3	0.00132	90.57	32.56	61.56	45.61	323.98	184.8
Pi16	1.62	0.05	1.71	4.37	3.04	9.6	0.23	4.91
Pigyl	1.83	0.01	9.06	2.21	5.63	14.32	6.29	10.31
Pik3c2a	-9.09	0.01	15.28	57.1	36.19	0.74	7.22	3.98
Pink1	1.19	0.00717	20.68	15.9	18.29	22.29	21.25	21.77
Pkn2	-6.51	0.04	27.85	71.34	49.6	2.45	12.79	7.62
Pla2g1b	835.99	2.44e-05	0.49	1.92	1.21	2020.32	0	1010.16
Plac9b	3.92	3.71e-05	7.42	5.35	6.38	35.06	14.96	25.01
Plk3	1.43	0.00646	23.25	20.61	21.93	14.68	47.93	31.31
Plk4	-8.51	0.03	13.81	32.93	23.37	0.43	5.06	2.74
Pltp	1.08	0.01	160.08	125.71	142.9	130.65	179	154.83
Pm20d2	-11.22	0.00763	12.29	47.28	29.78	0.18	5.13	2.65
Pmm1	1.26	0.04	194.48	111	152.74	64.23	320.32	192.28
Pnlip	1297.8	2.28e-06	5.93	8.31	7.12	18464.9	11.91	9238.38
Pnliprp1	966.33	1.06e-05	5	3.39	4.19	8104.76	2.32	4053.54
Pnliprp2	676.65	6.12e-06	1.12	1.75	1.44	1942.57	1.68	972.13
Pnp2	1.38	0.00579	20.79	23.98	22.39	15.5	46.34	30.92
Pnp_2	1.12	0.02	53.16	51.49	52.32	31.78	85.19	58.48
Podxl2	1.16	0.02	20.21	14.99	17.6	7.79	33.05	20.42
Pogz	-6.59	0.02	85.07	156.83	120.95	4.97	31.74	18.36
Pola1	-9.41	0.01	19.23	36.1	27.66	1.09	4.78	2.94
Pold4	1.19	0.01	27.86	12.05	19.96	22.39	25.22	23.8
Pole4	1.55	0.02	27.75	16.94	22.35	10.08	59.1	34.59
Polr2a	-5.65	0.04	365.29	374.17	369.73	22.47	108.39	65.43
Pou3f3	-74.89	0.00824	1.38	32.84	17.11	0	0.46	0.23
Ppid	-7.51	0.02	57.96	103.43	80.7	5.51	15.99	10.75
Ppm1j	1.61	0.04	2.86	2.19	2.53	1.79	6.34	4.07
Ppp1r14a	1.72	0.01	19.83	13.04	16.44	4.67	51.73	28.2
Ppp1r1a	1.35	0.05	4.85	4.46	4.66	2.78	9.79	6.29
Pqlc1	1.06	0.04	18.97	9.67	14.32	7.54	22.89	15.22
Prkag1	1.03	0.01	20.64	23.64	22.14	16.34	29.4	22.87
Prkdc	-9.8	0.00552	41.93	77.24	59.58	2.13	10.02	6.08
Prodh	2.18	0.00126	3.2	4.41	3.8	7.39	9.2	8.29
Prr12	-6.27	0.04	41.21	51.88	46.55	4.25	10.61	7.43
Prr15l	25.03	0.0034	0.38	0.09	0.24	11.88	0	5.94
Prrc2b	-6.54	0.03	60.73	90.38	75.56	4.65	18.47	11.56
Prrc2c	-7.68	0.02	47.94	87.1	67.52	3.1	14.48	8.79
Prss1	∞	0.000149	0	0	0	40.09	0	20.05
Prss2	1131.07	2.56e-06	16.85	27.34	22.09	49946.2	30.46	24988.3
Prss3	664.81	2.56e-05	0.86	1.25	1.05	1401.19	0	700.59
Prss8	11.25	0.00111	1.52	0.37	0.95	20.46	0.81	10.64
Psd	1.23	0.04	8.01	6.69	7.35	3.12	15.02	9.07
Psenen	1.07	0.03	124.1	78.59	101.35	56.95	160.13	108.54
Psmb10	2.47	0.000274	60.16	34.77	47.47	148.3	86.65	117.48
Psme1	-1.09	0.05	121.53	100.92	111.23	61.15	143.75	102.45
Psme2	-1.07	0.04	193.53	189.76	191.64	112.27	244.44	178.35
Psmg3	1.16	0.02	25.92	16.69	21.31	12.35	37.06	24.71
Psmg4	1.58	0.02	98.98	42.61	70.79	30.57	193.17	111.87
Ptch1	-9.92	0.006	42.57	128.61	85.59	2.53	14.72	8.62
Ptf1a	∞	0.00638	0	0	0	8.62	0.25	4.43
Ptgis	1.39	0.03	20.01	13.48	16.74	44.15	2.47	23.31
Ptp4a3	1.22	0.01	13.04	7.94	10.49	10.18	15.39	12.79
Ptpn18	1.34	0.04	38.96	6.22	22.59	23.93	36.56	30.24
Ptpru	2.54	8.93e-05	6.44	5.94	6.19	7.58	23.9	15.74
Ptrh1	1.76	0.00773	48.82	27	37.91	19.79	113.4	66.6
Pycr1	4.52	0.03	0.74	0.81	0.78	6.05	0.99	3.52
Pycrl	1.07	0.04	18.48	8.87	13.67	7.9	21.41	14.65
Pyy	3.39	0.04	0.56	0.55	0.56	3.17	0.6	1.89
Qser1	-8.84	0.03	12.87	34.68	23.78	0.81	4.57	2.69
Qtrt1	1.04	0.04	72.95	67.94	70.44	29.87	115.98	72.93
R3hcc1	1.17	0.03	33.86	24.55	29.21	14.22	53.9	34.06
Rab24	-1.02	0.05	66.59	57.36	61.98	30.33	90.66	60.49
Rab25	∞	0.00771	0	0	0	7.98	0.31	4.14
Rab3d	1.75	0.00825	4.03	6.18	5.1	14.73	3.11	8.92
Rabac1	1.54	0.00626	391.74	202.07	296.91	233.89	681.58	457.73
Rabggta	-1.05	0.04	68.26	58.36	63.31	34.59	85.69	60.14
Ramp1	10.31	0.03	0.23	0.23	0.23	4.12	0.62	2.37
Ranbp2	-6.34	0.05	32.14	72.09	52.12	3.18	13.27	8.22
Rap1gap	4.08	0.00072	3.27	3.49	3.38	25.04	2.56	13.8
Rassf7	1.25	0.02	9.42	7.27	8.34	4.78	16.14	10.46
Rbfa	1.25	0.02	8.44	7.47	7.95	11.2	8.74	9.97
Rbks	1.05	0.05	19.26	17.1	18.18	6.24	31.77	19
Rbm26	-6.16	0.05	32.09	72.28	52.18	3.07	13.87	8.47
Rbm27	-6.13	0.05	27.43	57.93	42.68	2.47	11.46	6.97
Rbpjl	∞	0.000187	0	0	0	36.55	0	18.28
Reep2	1.1	0.03	78.43	57.3	67.87	38.03	111.72	74.88
Reg1	815.65	1.46e-05	2.34	3.41	2.87	4688.63	0.83	2344.73
Reg2	1768.52	1.52e-06	3.33	4.32	3.82	13518.7	9.09	6763.89
Reg3a	1356.74	1.44e-05	0.43	1.25	0.84	2269.58	0.46	1135.02
Reg3b	1289.05	3.12e-06	4.91	4.78	4.84	12476	7.86	6241.93
Reg3d	∞	2.33e-05	0	0	0	519.22	0	259.61
Reg3g	746.59	2.7e-05	0	0.44	0.22	331.89	0	165.95
Renbp	1	0.04	12.63	6.99	9.81	10.92	8.73	9.83
Retnla	3.18	0.03	1.77	0.57	1.17	6.82	0.63	3.72
Retnlg	1.72	0.03	1.16	3.95	2.55	8.15	0.62	4.39
Rex1bd	1.62	0.00568	123.5	53.15	88.32	74.55	211.53	143.04
Rfng	1.09	0.00959	12.8	15.05	13.93	11.39	19	15.2
Rgs11	2.98	0.02	0.88	1.71	1.29	6.58	1.12	3.85
Rgs14	1.14	0.03	13.6	15.57	14.58	4.82	28.58	16.7
Rgs2	-7.13	0.05	15.7	76.62	46.16	1.77	11.18	6.48
Rhobtb3	-11.51	0.01	14.93	28.53	21.73	0.69	3.08	1.89
Rhoc	2.11	0.00199	736.91	341.54	539.23	462.76	1810.27	1136.52
Rilp	2.33	0.01	1.89	1.38	1.64	2.59	5.05	3.82
Rnase1	1059.32	1.17e-05	3.19	1.73	2.46	5212.68	1.52	2607.1
Rnase4	2.02	0.00464	15.92	19.26	17.59	64.67	6.43	35.55
Rnaseh2c	1.35	0.02	30.78	10.49	20.63	14.83	40.77	27.8
Rnaset2a	3.72	0.00661	2.24	1.36	1.8	11.9	1.49	6.7
Rnaset2b	1.13	0.02	14.06	8.45	11.25	13.45	11.93	12.69
Rnd2	1.45	0.05	371.32	157.6	264.46	91.82	676.51	384.17
Rnf181	1.31	0.02	110.17	58.46	84.31	44.34	175.93	110.13
Rnh1	1.13	0.02	68.96	34.62	51.79	63.44	53.51	58.48
Rom1	1.57	0.00448	6.92	5.39	6.16	6.79	12.57	9.68
Romo1	1.45	0.03	720.28	341.83	531.05	250.39	1285.13	767.76
Rpain	1.69	0.0093	5.25	4.09	4.67	5.99	9.81	7.9
Rpl10	1.23	0.02	4542.92	3193.62	3868.27	2045.73	7478.02	4761.87
Rpl10-ps3	2.31	0.000328	12.38	9.37	10.88	34.14	16.16	25.15
Rpl10a	-1.13	0.04	1740.4	1991.27	1865.83	1138.68	2162.81	1650.74
Rpl11	-1.19	0.04	1334.31	1396.48	1365.39	1097.39	1206.98	1152.18
Rpl12	1.05	0.01	1184.26	1320.93	1252.59	1038.51	1590.52	1314.51
Rpl13	1.1	0.04	4985.28	3285.06	4135.17	2157.62	6928.3	4542.96
Rpl13a	1.25	0.00794	5561.55	4672.16	5116.85	3954.65	8812.47	6383.56
Rpl15	1.78	0.00995	1411.58	773.42	1092.5	548.38	3343.33	1945.85
Rpl18	1.38	0.02	947.59	513.47	730.53	419.52	1591.74	1005.63
Rpl18a	1.27	0.03	3199.67	1800.46	2500.07	1130.14	5231.55	3180.85
Rpl19	1.09	0.01	1150.98	859.42	1005.2	1132.1	1058.8	1095.45
Rpl21	1.73	0.0083	26.83	14.55	20.69	62.51	9.24	35.87
Rpl26	1.44	0.00706	207.63	223.69	215.66	505.57	116.96	311.26
Rpl27-ps3	-1.18	0.04	861.41	1199.24	1030.32	760.41	985.96	873.19
Rpl27a	1.09	0.01	775.12	640.55	707.84	633.06	911.24	772.15
Rpl28	1.12	0.04	2751.56	2028.17	2389.86	1040.28	4294.4	2667.34
Rpl29	1.06	0.05	520.68	392.05	456.37	202.99	767.38	485.18
Rpl32	1.11	0.01	3651.42	3565.17	3608.29	2402.58	5574.99	3988.78
Rpl34	1.22	0.00927	36.15	44.65	40.4	71.64	27.05	49.34
Rpl35	1.77	0.00566	1541.38	781.5	1161.44	786.8	3321.12	2053.96
Rpl35a	1.25	0.00676	212.74	196.15	204.45	329.65	182.09	255.87
Rpl36	1.73	0.00214	1489.56	683.79	1086.67	1658.59	2102.46	1880.53
Rpl37	1.22	0.00561	445.74	436.74	441.24	406.45	671.7	539.08
Rpl37a	-1.01	0.03	2213.08	2441.33	2327.2	1230.47	3365.05	2297.76
Rpl38	1.18	0.00773	615.24	505.89	560.57	629.02	695.43	662.22
Rpl39	1.42	0.00637	570.76	323.14	446.95	850.64	419.2	634.92
Rpl41	1.87	0.00259	1769.45	976.2	1372.82	3782.38	1340.7	2561.54
Rpl6	1.53	0.00657	210.17	143.03	176.6	429.86	110.78	270.32
Rpl7a	1.59	0.0071	241.17	107.25	174.21	421.46	130.88	276.17
Rpl7a-ps5	1.37	0.00373	15.71	11.89	13.8	16.93	20.98	18.95
Rpl8	1.21	0.03	7298.63	4769.77	6034.2	2821.46	11742.9	7282.19
Rpl9	1.31	0.00297	240.11	288.61	264.36	318.86	371.36	345.11
Rpl9-ps6	#NAME?	0.000148	14.78	20.34	17.56	0	0	0
Rplp0	1.21	0.02	3234.05	1854.35	2544.2	1785.56	4393.08	3089.32
Rplp1	2.22	0.00429	1804.38	439.59	1121.98	3883.66	1087.81	2485.73
Rplp2	1.06	0.03	1567.83	1109.68	1338.75	824.9	2010.3	1417.6
Rpp21	1.2	0.05	97.51	56.25	76.88	28.95	156.26	92.6
Rpp25l	1.46	0.02	76.1	36.44	56.27	27.54	137.11	82.32
Rps10	1.6	0.00674	10230.8	7204.67	8717.74	5114.48	22771.9	13943.2
Rps11	1.06	0.05	4897.79	3714.69	4306.24	1946.78	7200.75	4573.77
Rps12-ps3	-1.12	0.03	3866.96	4409.17	4138.07	3559.73	3846.24	3702.98
Rps13	1.41	0.00287	122.11	161.08	141.6	255.23	144.89	200.06
Rps14	1.12	0.01	3191.8	2886.7	3039.25	2746.25	4044.2	3395.22
Rps15	1.25	0.01	1796.4	968.38	1382.39	1541.46	1901.16	1721.31
Rps15a	1.93	0.00487	17.2	16.68	16.94	57.48	7.84	32.66
Rps16	1.15	0.03	4171.52	2810.86	3491.19	1859.61	6139.15	3999.38
Rps17	1	0.02	1702.89	1836.52	1769.7	1145.25	2408.56	1776.91
Rps19	1.4	0.00883	1768.34	1216.2	1492.27	970.54	3208.16	2089.35
Rps19bp1	1.2	0.05	89.94	49.14	69.54	27.07	139.59	83.33
Rps2	1.41	0.03	3475.21	2018.46	2746.84	1113.34	6632.46	3872.9
Rps21	-1.08	0.04	4413.18	5256.84	4835.01	2495.53	6433.1	4464.32
Rps23	-1.04	0.02	620.07	686.22	653.14	635.89	623.07	629.48
Rps24	-1.12	0.03	232.52	369.16	300.84	322.88	214.18	268.53
Rps25	2.31	0.00138	109.25	90.62	99.93	386.7	75.89	231.3
Rps26	1.6	0.00936	179.94	75.49	127.72	333.7	74.57	204.13
Rps27	1.21	0.03	5217.48	3602.47	4409.98	2135.76	8503.2	5319.48
Rps27l	3.91	0.000205	35.21	33.09	34.15	230.56	36.32	133.44
Rps27rt	1.47	0.02	38.6	9.16	23.88	58.32	12.07	35.19
Rps28	1.1	0.02	1100.39	827.95	964.17	642.51	1470.13	1056.32
Rps29	1.68	0.00514	404.49	163.46	283.98	677.59	273.93	475.76
Rps3	1.09	0.03	4952.26	5386.53	5169.39	2236.17	9079.17	5657.67
Rps5	1.53	0.04	12293	6315.63	9304.32	3228.69	25181	14204.9
Rps6	1.7	0.00354	324.45	309.95	317.2	865.93	214.22	540.08
Rps6ka3	-11.71	0.00842	22.23	99.08	60.65	2.27	8.09	5.18
Rps7	-1.24	0.04	389.61	720.18	554.9	530.97	362.38	446.68
Rps8	-1.09	0.02	981.86	1195.22	1088.54	950.79	1048.03	999.41
Rps9	1.8	0.00845	3804.12	1945.22	2874.67	1603.81	8749.21	5176.51
Rpsa	1.29	0.01	1952.92	1137.16	1545.04	1251.71	2745.02	1998.36
Rrad	4.77	0.00106	1.79	0.87	1.33	4.33	8.35	6.34
Rsph9	1.11	0.03	16.78	12.4	14.59	6.9	25.57	16.23
Rundc3a	1.58	0.00457	35.56	28.42	31.99	20.53	80.76	50.65
S100a1	1.49	0.00792	233.4	79.51	156.45	200.79	266.68	233.73
S100a13	1.62	0.00545	200.44	101.62	151.03	114.47	376.17	245.32
S100a16	1.18	0.04	63.59	13.99	38.79	52.52	38.85	45.69
S100a3	2.13	0.000443	9.45	33.35	21.4	22.18	69.01	45.59
S100a4	1.36	0.00572	1780.52	1737.19	1758.86	1189.82	3599.39	2394.61
S100a5	5.74	9.03e-09	4.08	7.93	6	17.59	51.38	34.48
S100a6	2.16	0.000377	113.38	58.03	85.7	160.26	210.11	185.19
Sall1	-266.03	0.03	0	22.26	11.13	0.08	0	0.04
Sat1	1.14	0.00792	40.85	45.33	43.09	51.71	46.84	49.28
Scand1	1.93	0.00176	50.1	23.93	37.02	33.67	109.53	71.6
Scd3	-11.03	0.00316	23.24	37.44	30.34	0.19	5.31	2.75
Scgb3a1	8.6	0.02	0.59	0	0.29	1.29	3.77	2.53
Scn1b	1.25	0.02	13.36	5.99	9.68	15.4	8.84	12.12
Sco2	10.28	1.52e-06	4.93	0	2.46	4.92	45.75	25.33
Sdc4	1.28	0.00682	18.34	12.97	15.65	25.95	14.23	20.09
Sdhaf4	1.4	0.00867	6.19	6.02	6.1	7.74	9.36	8.55
Sdsl	2.77	3.75e-05	10.11	4.58	7.35	11.55	29.15	20.35
Sec23a	-6.16	0.03	86.55	158.65	122.6	5.87	33.96	19.92
Sec61b	1.23	0.00588	110.29	100.61	105.45	146.67	113.59	130.13
Sec61g	1.04	0.01	40.79	56.86	48.83	65.3	36.15	50.73
Selenbp1	3.04	0.00429	3.9	1.8	2.85	14.7	2.63	8.67
Selenom	1.57	0.01	211.18	63.99	137.58	106.1	325.62	215.86
Selenop	1.23	0.00849	128.05	139.02	133.54	234.78	93.61	164.19
Selenow	1.13	0.03	246.87	93.6	170.24	144.73	239.2	191.96
Serpina10	∞	0.05	0	0	0	4.63	0	2.31
Serpina3n	1.02	0.05	19.96	12.45	16.21	29.99	3.1	16.55
Serpinb1a	5	0.0039	0.85	2.8	1.83	17.55	0.72	9.14
Serpinb6a	1.3	0.00447	19.54	16.97	18.25	27.92	19.52	23.72
Serpini2	∞	6.73e-05	0	0	0	86.5	0	43.25
Sertad1	1.78	0.00582	123.92	65.79	94.86	57.21	280.45	168.83
Setd5	-5.86	0.04	90.67	168.5	129.59	6.94	37.27	22.11
Sfn	4.25	7.1e-05	3.93	1.91	2.92	12.22	12.59	12.41
Sft2d1	1.52	0.0072	22.11	5.57	13.84	16.11	25.84	20.97
Sgca	1.85	0.00211	7.92	4.35	6.13	5.14	17.56	11.35
Shc3	#NAME?	0.02	0.23	16.28	8.25	0	0	0
Shf	1.53	0.01	5.35	6.59	5.97	3.64	14.63	9.14
Sil1	1.17	0.00893	59.62	51.16	55.39	46.66	83.45	65.05
Slc30a8	-6.24	0.03	57.35	94.08	75.71	2.68	21.57	12.12
Slc38a3	6.02	0.00377	1.11	1.17	1.14	13.01	0.73	6.87
Slc38a5	7.89	0.00583	0.94	0.15	0.55	8.31	0.34	4.32
Slc39a10	-9.84	0.03	12.12	34.61	23.37	0.88	3.87	2.38
Slc39a5	97.77	4.84e-05	0.16	0.64	0.4	78.22	0.18	39.2
Slc5a3	-13.02	0.03	4.65	35.43	20.04	0.18	2.9	1.54
Slc8a1	-5.98	0.04	38.76	49.76	44.26	2.89	11.92	7.41
Slpi	1.86	0.01	50.43	40.37	45.4	158.88	9.56	84.22
Slx1b	1.29	0.01	14.86	9.68	12.27	6.88	24.82	15.85
Smc1a	-6.88	0.01	208.45	335.8	272.13	14.04	65.03	39.54
Smc2	-6.33	0.04	27.57	60.65	44.11	2.2	11.73	6.96
Smc4	-9.63	0.00544	60.66	178.61	119.63	2.99	21.86	12.42
Smchd1	-8.83	0.00978	22.97	51.52	37.24	1.39	7.04	4.22
Smco4	1.85	0.02	3	2.63	2.82	5.63	4.81	5.22
Smdt1	1.32	0.01	152.36	93.1	122.73	83.41	241.44	162.42
Smg1	-7.44	0.02	28.15	74.75	51.45	1.97	11.86	6.92
Smim12	1.08	0.03	53.75	32.2	42.97	24.68	68.09	46.39
Smim20	1.3	0.00484	8.87	12.25	10.56	12.53	14.97	13.75
Smim22	∞	0.05	0	0	0	4.48	0	2.24
Smim4	1.93	0.00123	27.1	16.99	22.05	20.05	65.03	42.54
Smim6	∞	0.02	0	0	0	6.53	0	3.27
Smim7	-1.12	0.04	19.38	11.96	15.67	14.86	13.13	13.99
Smox	1.54	0.01	8.03	4	6.01	7.16	11.36	9.26
Smpdl3a	1.14	0.03	10.56	8.05	9.31	16.58	4.7	10.64
Smug1	1.2	0.03	20.5	12.74	16.62	5.98	33.82	19.9
Sncg	3.7	8.79e-06	59.51	29.37	44.44	89.99	239.3	164.64
Snx8	1.22	0.04	85.71	36.5	61.1	31.77	117.38	74.57
Soga1	-11.47	0.03	8.6	19.31	13.95	0.28	2.15	1.22
Son	-6.11	0.04	83.16	158.28	120.72	8.46	31.07	19.77
Sp1	-7.09	0.03	27.17	60.7	43.94	2.39	10.01	6.2
Sphk1	1.59	0.05	3.9	1.85	2.87	2.83	6.29	4.56
Spink1	658.8	1.51e-06	0.83	1.62	1.23	1616.3	3.57	809.93
Spint1	14.97	0.00709	0.28	0.27	0.28	8.01	0.3	4.15
Spint2	19.7	0.000122	1.91	0.93	1.42	55.41	0.51	27.96
Spns2	1.33	0.04	5.98	4.44	5.21	8.63	5.22	6.93
Spon2	1.29	0.04	3.63	6.11	4.87	10.85	1.76	6.3
Spr	1.42	0.05	4.17	2.13	3.15	5.56	3.4	4.48
Spryd4	1.14	0.04	45.6	31.18	38.39	17.4	70.1	43.75
Spsb2	1.34	0.02	33.34	17.57	25.46	13.69	54.68	34.18
Sqle	-7.48	0.02	60.65	79.41	70.03	3.71	15	9.36
Sra1	1.15	0.02	24.82	26.58	25.7	15.25	44.1	29.68
Srcap	-6.09	0.04	61.86	80.53	71.2	4.63	18.75	11.69
Srp14	-1.07	0.03	25.63	17.23	21.43	23.48	16.62	20.05
Srrd	2.45	0.02	1.27	1.54	1.41	4.17	2.71	3.44
Srrm2	-7.62	0.01	207.16	334.16	270.66	19.37	51.7	35.54
Srsf1	-5.96	0.04	313.35	627.46	470.4	32.76	125.07	78.92
Ssr4	2.04	0.000821	365.3	169.23	267.27	567.94	523.92	545.93
Sssca1	1.18	0.04	48.66	40.41	44.54	16.75	88.15	52.45
Sst	∞	0.000379	0	0	0	16.37	1.26	8.81
Stag1	-6.33	0.04	27.62	61.79	44.71	2.69	11.43	7.06
Stard10	1.74	0.00095	31.38	23.27	27.32	47.88	47.18	47.53
Stk16	1.25	0.02	41.45	29.15	35.3	18.53	69.83	44.18
Stk19	1.11	0.01	15.2	14.8	15	12.52	20.88	16.7
Stmn2	2.7	0.02	1.19	1.65	1.42	6.96	0.73	3.84
Stub1	1.28	0.02	253.35	182.44	217.9	97.83	458.06	277.95
Sulf2	1.52	0.00693	7.14	7.01	7.08	12.29	9.22	10.76
Sult1a1	1.09	0.02	7.24	12.28	9.76	8.84	12.48	10.66
Sumo3_1	-1.01	0.02	21.01	15.81	18.41	19.17	17.35	18.26
Supt4a	1.21	0.03	129.34	92.42	110.88	50.52	218.83	134.68
Surf1	1.36	0.00609	25.35	15.29	20.32	16.03	39.15	27.59
Swi5	1.07	0.02	27.09	13.88	20.48	24.17	19.8	21.99
Sycn	1569.3	5.59e-06	3.17	4.93	4.05	12705	3.38	6354.2
Syne4	1.44	0.00405	29.32	19.52	24.42	29.32	40.96	35.14
Syngap1	-6.62	0.03	50.89	82.17	66.53	3.46	16.66	10.06
Sys1	-1.11	0.04	18.79	14.8	16.79	10.9	19.46	15.18
Syt4	9.23	0.02	0.45	0.35	0.4	0.08	7.33	3.71
Sytl1	4.23	7.98e-07	11.73	11.95	11.84	37.77	62.28	50.02
Taf2	-6.99	0.03	20.58	46.8	33.69	1.27	8.37	4.82
Tap1	1.59	0.0043	25.4	11.03	18.21	15.03	43.06	29.04
Tax1bp3	1.14	0.02	86.01	63.24	74.62	43.03	127.2	85.12
Tcea2	1.26	0.03	50.93	35.26	43.09	17.63	90.77	54.2
Tceal9	1.09	0.01	16.64	22.81	19.72	28.36	14.51	21.44
Tcf20	-6.06	0.04	40.98	63.72	52.35	2.98	14.28	8.63
Tcf4	-6.39	0.04	30.82	71.79	51.31	3.02	13.04	8.03
Tcn2	1.09	0.03	34.6	13.53	24.07	29.33	23.32	26.33
Tcta	1.08	0.02	21.07	14.55	17.81	12.11	26.2	19.15
Ten1	2.02	0.00466	7.03	2.28	4.65	10.5	8.34	9.42
Tff2	1192.07	2.82e-05	1.81	1.17	1.49	3555.5	0	1777.75
Tfrc	-9.61	0.02	19.92	96.82	58.37	2.22	9.93	6.08
Thap3	1.19	0.01	19.74	14.03	16.88	8.82	31.46	20.14
Timm10	1.17	0.04	137.39	77.38	107.39	47.98	203.09	125.53
Timm17b	1.22	0.04	187.87	118.77	153.32	58.68	314.79	186.74
Timm8b	1.94	0.02	917.02	351.34	634.18	237.75	2218.54	1228.14
Timp1	1.24	0.03	359.26	79.12	219.19	268.81	274.93	271.87
Tle6	6	0.01	0.95	0.77	0.86	10.13	0.17	5.15
Tmed11	∞	0.000443	0	0	0	25.99	0	12.99
Tmed3	1.5	0.00449	160.1	82.25	121.18	124.07	238.39	181.23
Tmed6	∞	1.79e-05	0	0	0	189.96	0.43	95.19
Tmem101	1.33	0.04	57.49	36.15	46.82	15.89	108.5	62.19
Tmem107	1.8	0.03	2.78	2.16	2.47	2.08	6.82	4.45
Tmem119	1.91	0.02	7.91	7.25	7.58	27.93	0.97	14.45
Tmem121	2.29	0.0034	9.4	9.8	9.6	3.01	40.87	21.94
Tmem141	1.83	0.02	213.49	80.19	146.84	63.74	472.7	268.22
Tmem160	1.54	0.02	137.58	48.13	92.86	60.88	225.79	143.33
Tmem176a	1.02	0.04	17.85	10.1	13.97	21.14	7.3	14.22
Tmem184a	30.03	0.04	0.15	0	0.07	4.37	0	2.18
Tmem205	1.29	0.03	164.84	75.15	120	58.17	251.16	154.67
Tmem208	1.32	0.02	150.54	76.9	113.72	68.82	232.52	150.67
Tmem221	5.53	0.00412	0.66	1.5	1.08	10.51	1.41	5.96
Tmem234	1.88	0.00313	8.37	5.37	6.87	16.41	9.4	12.91
Tmem238	6.24	0.00587	1.22	0	0.61	6.58	1.05	3.81
Tmem242	1.1	0.02	10.35	10.08	10.21	15.23	7.17	11.2
Tmem256	1.48	0.04	1233.84	443.11	838.47	368.21	2107.91	1238.06
Tmem37	1.18	0.04	13.43	4.18	8.81	14.12	6.6	10.36
Tmem52	9.83	0.000135	0.73	1.77	1.25	21.05	3.5	12.27
Tmem86a	1.53	0.00515	25.77	8.24	17	20.15	31.84	26
Tmem97	1.19	0.01	43.54	47.11	45.32	82.68	25.44	54.06
Tmem98	1.38	0.02	7.33	5.25	6.29	14.17	3.22	8.7
Tmx3	-8.63	0.05	12.75	31.96	22.36	1.27	3.92	2.59
Tnfaip8l2	1.24	0.02	16.95	5.8	11.38	12.17	16.09	14.13
Tnfrsf12a	1.62	0.01	89.95	44.49	67.22	35.46	182.42	108.94
Tnks2	-6.67	0.03	26.85	62	44.43	2.71	10.62	6.66
Tnnc1	2.04	0.02	261.29	80.81	171.05	73.03	624	348.51
Tnnc2	1.74	0.02	7.04	0.49	3.77	5.04	8.06	6.55
Tnni3	1.61	0.02	7.39	7.45	7.42	2.23	21.7	11.96
Tnnt1	-1.02	0.05	463.94	328.55	396.25	204.23	572.29	388.26
Tnnt3	6.52	0.00269	0.6	0.59	0.59	2.92	4.83	3.87
Tnrc6a	-7.44	0.03	41.53	83.73	62.63	3.66	13.18	8.42
Tomm6	1.37	0.00425	61.83	40.55	51.19	59.67	81.04	70.36
Top2a	-6.69	0.03	89.9	231.27	160.59	3.8	44.24	24.02
Tor2a	1.18	0.01	29.04	19.62	24.33	29.76	27.55	28.65
Tppp3	1.43	0.02	4.76	4.82	4.79	7.63	6.11	6.87
Tprgl	-1.15	0.04	19.4	14.91	17.16	15.33	14.62	14.98
Traf4	1.84	0.01	321.11	180.94	251.03	114.87	808.64	461.76
Trappc5	1.84	0.02	67.34	28.21	47.78	17.56	157.84	87.7
Trappc6a	1.84	0.00459	54.79	28.11	41.45	26.97	125.24	76.11
Trem2	1.32	0.03	107.82	21.89	64.86	73.53	97.75	85.64
Trf	1.99	0.01	31.98	17	24.49	93.11	4.47	48.79
Triap1	-1.01	0.03	29.45	37.49	33.47	20.05	45.98	33.02
Trip6	1.19	0.02	189.38	127.74	158.56	84.14	293.75	188.95
Trmt112	1.27	0.02	39.78	23.6	31.69	21.19	59.1	40.15
Trpm7	-7.97	0.03	15.71	52.28	33.99	1.39	7.14	4.26
Trrap	-7.61	0.01	33.56	46.52	40.04	1.9	8.63	5.27
Try10	∞	2.79e-05	0	0	0	360.95	0	180.47
Try4	1409.74	2.34e-06	12.31	24.39	18.35	51709.3	26.77	25868.1
Try5	1121.16	3.71e-06	17.96	21.28	19.62	43970	20.44	21995.2
Tsga10ip	11.57	0.00875	0.72	0	0.36	8.37	0	4.18
Tst	1.41	0.03	169.64	77.55	123.6	53.97	294.48	174.23
Tsta3	1.16	0.03	166.8	105.88	136.34	73.86	241.6	157.73
Ttr	20.02	0.02	0.29	0	0.14	5.78	0	2.89
Ttyh1	2.12	0.03	1.52	2.58	2.05	4.34	4.37	4.36
Tuba4a	1.52	0.04	5.58	2.57	4.08	8.83	3.58	6.2
Tusc2	1.4	0.02	81.42	38.49	59.96	33.94	133.75	83.84
Txndc17	-1.07	0.04	165.11	178.88	172	83.54	239.28	161.41
Uba6	-8.21	0.04	11.73	31.64	21.68	0.79	4.49	2.64
Ubald2	1.1	0.02	43.24	37.7	40.47	22.45	66.5	44.47
Ube4b	-6.02	0.04	86.69	110.19	98.44	6.44	26.26	16.35
Ubl5	1.42	0.02	99.61	49.18	74.4	36.77	173.92	105.35
Ubtd1	1.28	0.03	68.26	25.59	46.92	27.41	92.63	60.02
Ubxn1	1.1	0.03	471.81	323.49	397.65	230.93	646.32	438.63
Ubxn6	1.34	0.01	29.14	15.24	22.19	21.38	38.22	29.8
Uchl1	-6.92	0.04	40.39	161.33	100.86	4.87	24.29	14.58
Ufm1	1	0.05	6.18	9.09	7.63	5.82	9.48	7.65
Uhrf2	-6.56	0.04	27.89	54.2	41.04	3.04	9.48	6.26
Upk3b	1.9	0.02	2	12.04	7.02	25.74	0.85	13.3
Upp1	1.23	0.02	23.2	8.35	15.78	11.39	27.51	19.45
Uqcc3	1.8	0.00605	7.65	4.55	6.1	15.15	6.81	10.98
Uqcr10	1.46	0.00768	51.93	22.9	37.41	75.13	33.8	54.47
Uqcr11	1.78	0.004	132.94	39.28	86.11	172.78	133.56	153.17
Uqcrh	-1.05	0.02	164.15	137.85	151	139.15	149.23	144.19
Uqcrq	2.78	0.00124	26.6	10.32	18.46	83.02	19.56	51.29
Urah	5.54	0.00204	0.28	1.38	0.83	7.1	2.12	4.61
Urod	1.37	0.03	406.52	225.58	316.05	147.07	722.03	434.55
Use1	1.88	0.00223	66.8	24.38	45.59	101.78	69.82	85.8
Usp24	-7.02	0.03	26.05	45.34	35.69	1.79	8.38	5.08
Usp28	-9.47	0.04	10.32	23.35	16.83	0.46	3.09	1.78
Usp34	-7.92	0.02	30.58	78.49	54.53	2.39	11.38	6.89
Uxt	1.16	0.05	458.77	318.07	388.42	149.94	753.2	451.57
Vamp5	1.55	0.02	6.5	2.53	4.52	4.6	9.45	7.02
Vamp8	1.55	0.00886	39.46	10.97	25.22	42.9	35.32	39.11
Vgf	1.99	0.000471	19.66	8.88	14.27	23.31	33.4	28.35
Vmac	2.14	0.02	2.94	1.2	2.07	6.73	2.15	4.44
Vps37d	1.17	0.04	24.86	16.65	20.75	7.21	41.17	24.19
Vtn	6.37	0.000932	2.22	1.18	1.7	19.07	2.59	10.83
Vwce	1.89	0.02	2.98	2.81	2.9	3.27	7.65	5.46
Wars	-1.19	0.05	63.47	50.2	56.83	55.99	39.76	47.88
Wbp1	1.3	0.04	320.55	184.06	252.31	97.72	560.75	329.24
Wdr13	1.24	0.03	122.01	88.72	105.37	42.78	218.99	130.89
Wdr45	1.06	0.04	79.04	53.83	66.44	31.72	108.63	70.18
Wfdc17	1.85	0.00149	31.71	21.86	26.79	66.75	32.47	49.61
Xpo1	-6.17	0.04	136.13	357.53	246.83	14.11	65.88	39.99
Xpo4	-7.67	0.04	13.27	39.13	26.2	0.96	5.87	3.41
Xpot	-6.61	0.04	30.6	66.34	48.47	3.66	11	7.33
Yjefn3	1.26	0.02	8.66	8.01	8.34	4.34	16.66	10.5
Ypel3	1.01	0.05	14.14	6.67	10.4	15.75	5.26	10.5
Zbed6	-12.86	0.02	5.63	33.2	19.41	0.09	2.93	1.51
Zdhhc1	-1.07	0.04	26.38	20.5	23.44	10.98	32.93	21.96
Zfhx3	-8.7	0.01	32.09	80.83	56.46	2.58	10.39	6.49
Zfp511	1.24	0.04	14.98	11.3	13.14	3.93	28.61	16.27
Zfp593	1.58	0.03	100.66	35.58	68.12	27.79	187.71	107.75
Zfp688	1.43	0.01	12.17	6.05	9.11	5.58	20.51	13.05
Zfp770	-9.32	0.03	11.87	34.27	23.07	0.67	4.29	2.48
Zg16	944.55	6.74e-06	2.27	5.37	3.82	7208.42	3.12	3605.77
Znrd1	1.14	0.05	60.83	35.87	48.35	20.98	89.65	55.32

## Sheet: Table S6
Table S6. Differentially expressed genes from GDF15-KD A2780 tumors from mice treated with cisplatin versus PBS using RNAseq data mapping to mouse Genome GRCm38
			IKD-PBS	2KD-PBS		IKD-CIS	2KD-CIS
Feature ID	Fold Change (CIS/PBS)	P-value	Expression values (TPM)	Expression values (TPM)	KD-PBS Means	Expression values (TPM)	Expression values (TPM)	KD-CIS Means
0610012G03Rik	2.9	0.00515	6.4	4.1	5.25	16.06	14.44	15.25
1190002N15Rik	-2.74	0.02	16.75	19.57	18.16	7.01	6.27	6.64
8430408G22Rik	2.35	0.04	11.92	8.95	10.43	39.26	9.84	24.55
AB124611	3.29	0.00398	4.19	4.09	4.14	12.38	14.87	13.62
Abcc3	3.06	0.03	1.96	2.86	2.41	9.35	5.41	7.38
AC099934.5	-7.63	0.02	4.59	6.6	5.59	0.43	1.04	0.73
Acads	1.87	0.03	16.54	14.17	15.35	25.47	32.08	28.77
Acat2	-2.34	0.01	82.45	133.56	108.01	51.77	40.56	46.17
Acer2	4.07	0.01	1.85	2	1.92	12.65	3.02	7.83
Acp5	1.82	0.03	23.15	17.13	20.14	38.8	34.51	36.65
Acss2	-2.16	0.05	67.14	59.34	63.24	27.4	31.08	29.24
Adam8	2.83	0.00309	5.72	20.28	13	53.62	19.97	36.79
Adig	11.74	0.02	1.37	0	0.69	16.1	0	8.05
Adm	-2.71	0.03	36.8	17.49	27.14	9.96	10.09	10.02
Aen	2.15	0.02	6.69	8.89	7.79	17.57	15.94	16.75
Ahsg	∞	0.03	0	0	0	6.9	0	3.45
Aldh1b1	-2.12	0.04	48.54	67.67	58.11	38.97	15.89	27.43
Aldh1l1	21.81	0.02	0.55	0.07	0.31	13.54	0.16	6.85
Aldh3b1	2.33	0.05	3.24	3.82	3.53	10.2	6.26	8.23
Aldoc	-2.75	0.00999	154.5	90.16	122.33	40.35	48.75	44.55
Alox15	-265.59	0.000403	0.24	35.71	17.97	0	0.14	0.07
Alox5ap	1.93	0.04	4.79	14.14	9.46	23.15	13.38	18.26
Alpl	5.64	0.03	1.34	0.89	1.12	11.2	1.4	6.3
Amdhd2	2.13	0.00997	27.99	17.76	22.88	50.09	47.19	48.64
Ankrd2	∞	0.00273	18.92	0	9.46	0	0	0
Ankrd23	-26.78	0.000546	95.3	1.87	48.58	1.39	2.23	1.81
Apln	-4.27	0.00455	13.86	37.81	25.83	4.65	7.45	6.05
Apobec2	-54.21	0.00355	14	0.51	7.26	0	0.27	0.13
Apoc1	7.87	0.000464	5.74	2.25	3.99	55.84	7.06	31.45
Apoe	2.53	0.00133	357.27	312.11	334.69	1200.3	492.96	846.63
Aqp3	6.96	0.04	0.49	0.53	0.51	3.23	3.88	3.55
Arc	4.83	0.03	1.8	0.41	1.1	7.99	2.67	5.33
Armc9	-2.55	0.01	49.76	39.3	44.53	19.94	15.02	17.48
Art5	3.5	0.04	2.24	0.86	1.55	4.73	6.14	5.44
Astn2	1.97	0.03	7.11	8.36	7.73	14.94	15.58	15.26
Atp2a1	-7.15	0.00422	127.67	7.53	67.6	11.59	7.31	9.45
Azin1	-2.63	0.03	71.32	189.88	130.6	43.09	56.39	49.74
Bax	2.16	0.00158	472.5	414.91	443.71	964.71	952.26	958.49
Baz1b	-2.09	0.04	56.71	93.9	75.3	41.06	30.89	35.98
Bbc3	3	5.15e-05	37.02	36.21	36.62	105.9	114.13	110.01
Bcl6b	-3.48	0.04	8.7	5.52	7.11	3.12	0.96	2.04
Bloc1s2	1.94	0.02	11.85	17.39	14.62	31.99	24.88	28.43
Blvrb	1.94	0.03	184.76	114.61	149.68	176.16	405.82	290.99
Btg2	2.33	0.00174	18.54	31.81	25.18	55.2	62.28	58.74
C1qa	2.22	0.00182	188.4	141.74	165.07	416.8	316	366.4
C1qb	2.6	0.000208	154.32	124.89	139.61	421.98	304.46	363.22
C1qc	2.7	0.000248	108.58	90.41	99.5	348.48	188.63	268.56
C5ar1	2.38	0.01	7.53	9.09	8.31	28.19	11.42	19.8
Cabyr	2.18	0.02	7.36	9.96	8.66	25.63	12.08	18.85
Canx	-2.21	0.03	224.32	410.12	317.22	139.25	147.91	143.58
Capg	1.96	0.00797	26.16	31.69	28.92	64.06	49.34	56.7
Car4	12.56	0.03	0.56	0.41	0.49	12.19	0	6.09
Casq1	-56.09	0.00677	12.36	0	6.18	0.22	0	0.11
Cav1	-2.67	0.02	19.04	41.95	30.5	17.46	5.37	11.42
Cav3	#NAME?	0.03	7.74	0	3.87	0	0	0
Cbr2	3.94	7.22e-07	28.38	27.23	27.81	120.27	98.99	109.63
Ccl12	3.23	0.00476	3.77	4.64	4.2	11.37	15.79	13.58
Ccl2	2.33	0.00788	5.69	11.12	8.4	21.03	18.05	19.54
Ccl6	4.01	1.33e-05	27.09	70.12	48.61	272.47	117.74	195.1
Ccl7	2.75	0.00636	3.25	6.23	4.74	16.26	9.77	13.01
Ccl9	5.34	2.39e-06	3.46	9.54	6.5	46.31	23.1	34.7
Cd163	19.01	0.000893	0.71	1.04	0.88	31.75	1.53	16.64
Cd300c2	2.35	0.05	6.35	2.2	4.27	9.58	10.48	10.03
Cd36	4.34	0.00403	14.65	7.47	11.06	85.14	10.9	48.02
Cd5l	2.12	0.02	7.38	33.52	20.45	42.18	44.36	43.27
Cd68	2.42	0.000433	50.81	55.29	53.05	155.1	101.93	128.52
Cd74	-3.13	0.00247	133.43	73.6	103.52	34.93	31.22	33.07
Cdh2	2.03	0.01	7.52	18.37	12.94	32.45	20.07	26.26
Cdkn1a	6.69	2e-08	8.32	7.01	7.66	62.98	39.6	51.29
Cdkn2a	-7.98	0.02	5.18	4.25	4.72	0.35	0.83	0.59
Cdo1	4.23	0.01	5.67	5.7	5.68	43.63	4.48	24.05
Cfp	3.23	7.85e-05	15.72	45.34	30.53	100.26	96.85	98.56
Chkb	1.69	0.03	53.33	47.1	50.22	79.16	90.15	84.66
Chordc1	-4.1	0.00536	10.1	23.2	16.65	4.24	3.89	4.07
Chrna1	7.61	0.02	4.88	0.28	2.58	38.88	0.37	19.63
Cidec	20.02	0.0012	4.2	0.5	2.35	93.2	1.05	47.13
Ckm	-117.82	0.000213	289.63	0.91	145.27	1.04	1.43	1.23
Cldn11	2.16	0.03	7.26	17.67	12.46	42.66	11.16	26.91
Clec10a	6.61	0.00101	3.72	3.4	3.56	41.57	5.47	23.52
Clec4d	3.22	0.01	1.3	3.75	2.53	10.41	5.89	8.15
Cnbd2	-7.77	0.04	9.41	445.38	227.39	5.84	52.72	29.28
Col14a1	-4.4	0.02	3.63	11.64	7.63	3.19	0.28	1.74
Col5a2	-2.11	0.05	274.03	633.41	453.72	264.67	165.21	214.94
Col9a1	21.66	0.000346	0.35	1.14	0.75	30.93	1.35	16.14
Commd5	2.48	0.04	4.63	2.06	3.35	7.68	8.92	8.3
Coro1a	1.71	0.04	26.68	20.32	23.5	44.17	36.16	40.16
Cox6a2	#NAME?	0.000402	37.82	0	18.91	0	0	0
Cox8b	-31.95	0.00193	36.12	0	18.06	1.13	0	0.57
Crabp1	4	0.04	868.78	37.3	453.04	2700.39	921.6	1811
Crispld1	3.08	0.04	5.44	1.38	3.41	16.05	4.98	10.51
Cryab	-3.11	0.04	49.65	8.92	29.29	14.05	4.79	9.42
Csrp2	-2.68	0.01	33.9	28.29	31.1	15.92	7.29	11.6
Csrp3	#NAME?	0.00304	17.22	0	8.61	0	0	0
Cst3	1.63	0.05	148.42	101.85	125.14	216.1	191.16	203.63
Cstb	1.91	0.01	39.78	41.86	40.82	66.82	89.21	78.02
Ctla2a	2.38	0.01	9.81	12.12	10.97	38.57	13.6	26.09
Ctsb	1.82	0.01	127.59	174.98	151.28	364.36	185.39	274.88
Ctsd	1.96	0.00293	321.47	433.84	377.65	881	600.72	740.86
Ctsl	1.88	0.05	11.77	18.8	15.29	42.29	15.24	28.76
Cxcl13	3.61	0.00237	0.25	7.05	3.65	16.99	9.36	13.17
Cxcr4	-2.44	0.03	21.58	33.44	27.51	11.71	10.82	11.26
Cyba	2.54	0.00351	109.93	58.22	84.08	164.66	262.06	213.36
Cyfip2	2.46	0.00156	13.96	22.86	18.41	53.69	37	45.34
Cyp2e1	38.96	0.000232	1.41	2.2	1.81	140.76	0.18	70.47
Cyp4b1	6.48	0.01	1.97	1.67	1.82	22.84	0.8	11.82
Cyp51	-2.98	0.0056	31.61	52.96	42.29	13.98	14.43	14.2
Dab2	2.26	0.03	4.48	8.49	6.48	21.25	8.03	14.64
Dact3	1.74	0.04	29.1	31.28	30.19	36.9	68.39	52.65
Dars2	-2.64	0.02	27.95	57.35	42.65	17.77	14.5	16.14
Ddb2	4.05	2.63e-07	35.55	35.79	35.67	157.55	131.4	144.47
Des	-18.55	0.000123	204.15	10.4	107.27	8.33	3.23	5.78
Dgka	1.85	0.04	9.63	11.68	10.65	19.35	20.14	19.74
Dhcr24	-2.2	0.01	239.78	257.95	248.86	124.69	101.66	113.18
Dlk2	-3.07	0.01	21.47	22.57	22.02	7.7	6.63	7.17
Dpep2_1	3.6	0.04	1.35	1.82	1.59	7.63	3.82	5.72
Dram1	3.46	0.00486	1.99	4.81	3.4	16.44	7.07	11.75
Dusp6	-2.69	0.00628	78.22	163.01	120.61	55.3	34.27	44.78
Eln	-3.06	0.02	24.28	28.6	26.44	16.78	0.51	8.64
Eomes	-3.01	0.04	6.19	15	10.6	5	2.04	3.52
Epcam	3.71	0.03	1.84	1.68	1.76	10.18	2.88	6.53
Epha3	-11.2	0.00292	15.32	4.35	9.84	0.43	1.33	0.88
Ephb3	2.88	0.000582	9.2	9.76	9.48	28.06	26.53	27.29
Ephx2	33.61	0.0063	0.35	0	0.17	11.47	0.26	5.87
Eps8l2	3.93	0.000998	5.46	2.22	3.84	19.15	11	15.08
Ercc1	1.68	0.05	181.53	119.89	150.71	312.28	193.46	252.87
Fabp4	3.55	0.03	120.31	64.69	92.5	615.52	40.75	328.13
Fads2	-2.05	0.03	740.69	869.22	804.95	405.12	379.22	392.17
Fam212a	2.79	0.01	4	2.97	3.48	8.45	11	9.72
Fam89b	1.97	0.02	131.47	82.49	106.98	279.08	143.47	211.28
Fam98c	2.23	0.01	22.17	13.57	17.87	28.69	50.92	39.81
Fancl	-2.79	0.04	11.48	29.78	20.63	5.83	8.99	7.41
Fbxo2	1.65	0.05	124.08	125.82	124.95	139.99	271.11	205.55
Fcer1g	2.33	0.00106	54.09	45.41	49.75	121.34	110.71	116.03
Fcgrt	2.17	0.03	32.76	16.26	24.51	77.2	29.09	53.15
Fcna	5.22	8.47e-08	17.46	24.95	21.2	149.59	71.66	110.63
Fdx1l	8.18	0.02	1.42	0	0.71	0	11.64	5.82
Fdxr	4.51	1.79e-07	114.23	113.27	113.75	430.2	595.84	513.02
Fermt3	2.33	0.01	5.81	7.71	6.76	20.14	11.34	15.74
Fez1	6.73	0.00241	0.62	1.59	1.1	6.55	8.31	7.43
Fgfr1	1.86	0.05	86.72	84.94	85.83	247.52	72.45	159.99
Fhl1	-2.41	0.02	47.54	42.45	44.99	23.39	13.98	18.68
Fis1	2.04	0.03	414.35	201.64	307.99	416.98	839.65	628.32
Fmod	-6.83	0.03	12.68	1.13	6.9	1.23	0.79	1.01
Folr1	2.1	0.03	5.18	9.07	7.12	19.69	10.22	14.95
Folr2	3.25	0.000111	10.57	12.08	11.33	43.17	30.53	36.85
Fosl1	2.95	0.02	4.06	2.56	3.31	13.59	5.92	9.76
Ftl1	1.84	0.00663	1130.26	1144.49	1137.37	2214.49	1961.16	2087.83
Fxyd6	-4.92	0.04	10.16	3.48	6.82	2.04	0.73	1.39
G3bp1	-2.43	0.03	28.54	52.68	40.61	17.31	16.05	16.68
Gadd45g	5.64	0.00223	2.43	2.91	2.67	25.84	4.26	15.05
Gamt	1.73	0.04	194.43	173.27	183.85	222.36	413.52	317.94
Gart	-2.21	0.05	31.06	61.44	46.25	24.37	17.56	20.96
Gas6	1.99	0.02	22	22.38	22.19	64.21	24.18	44.2
Gchfr	2.08	0.04	222.68	126.11	174.39	153.34	571.19	362.27
Gfer	1.98	0.04	16.28	10.01	13.14	18.8	33.25	26.02
Ghr	4.91	0.05	1.57	0.88	1.22	11.62	0.39	6.01
Gls2	3.78	0.00666	3.73	2.57	3.15	17.93	5.84	11.88
Gm10269	3.07	0.000728	9.32	6.7	8.01	27.35	21.91	24.63
Gm12166	-2.24	0.03	46.15	73.19	59.67	34.84	18.38	26.61
Gm16368	-4.78	0.04	4.65	7.88	6.27	1.87	0.75	1.31
Gm20388	2.09	0.05	4.83	23.57	14.2	45.61	13.86	29.73
Gm20532	4.65	0.00391	0	5.19	2.6	5.74	18.39	12.07
Gm38092	2.39	0.05	6.64	1.91	4.27	12.47	7.99	10.23
Gm42427	-8.85	0.00926	4.42	132.56	68.49	4.08	11.4	7.74
Gm42674	3.94	0.00254	798.3	193.56	495.93	2811.67	1092.15	1951.91
Gm44805	∞	0.02	0	0	0	4.79	2.13	3.46
Gm45808	5.46	0.03	1.1	0.39	0.75	1.55	6.61	4.08
Gm5849	28.74	0.000321	0.82	0	0.41	20.87	2.79	11.83
Gm7334	8.68	5.25e-05	0	3.22	1.61	11.11	16.83	13.97
Gng8	4.3	0.00902	2.55	2.45	2.5	5.19	16.32	10.76
Gpr3	2.24	0.05	5.07	4.22	4.65	13.1	7.75	10.43
Gpx1	2.54	0.00069	79.8	62.5	71.15	159.08	201.95	180.52
Grin3a	5.6	0.02	0.35	2.41	1.38	14.89	0.57	7.73
Grn	1.74	0.02	96.05	119.04	107.55	255.4	119.66	187.53
H2-Aa	-2.79	0.02	59.99	24.5	42.25	16.18	14.11	15.15
H2-Ab1	-4.21	0.00112	60.38	25.48	42.93	11.76	8.62	10.19
H2-Eb1	-3.15	0.00531	75.42	34.74	55.08	19.59	15.42	17.51
Hbb-bt	-4.06	0.000289	550.44	342.23	446.34	171.95	47.77	109.86
Herc4	-2.37	0.04	19.94	39.46	29.7	13.34	11.73	12.53
Hfe2	-32.66	0.03	6.56	0	3.28	0.2	0	0.1
Hhip	3.67	0.00298	2.36	6.56	4.46	9.82	22.89	16.36
Hist1h2af	∞	0.02	0	0	0	2.04	4.9	3.47
Hist1h2ag	24.82	0.00231	1.19	0	0.6	0	29.58	14.79
Hist1h3d	12.17	0.03	0.46	0.25	0.36	6.84	1.83	4.34
Hist1h3h	2.4	0.01	9.14	5.31	7.22	18.82	15.87	17.34
Hist2h3b	2.62	0.01	30.2	8.94	19.57	68.39	34.07	51.23
Hk2	-2.59	0.02	27.16	32.58	29.87	11.93	11.14	11.54
Hmgcr	-2.54	0.02	40.35	74.29	57.32	20.92	24.28	22.6
Hmgcs1	-2.62	0.00975	61	98.33	79.66	28.45	32.26	30.36
Hp	13.93	0.00702	63.6	20.85	42.23	1168.08	8	588.04
Hsd17b14	1.95	0.00938	46.56	36.82	41.69	82.08	80.73	81.41
Hsd3b7	2.07	0.05	8.9	3.92	6.41	15.95	10.64	13.3
Hspa1a	-5.65	0.04	1.75	9.87	5.81	1.51	0.55	1.03
Hspb6	-13.12	0.00821	32.23	0.69	16.46	1.79	0.72	1.25
Hspb7	-7.01	0.02	25.05	1.13	13.09	2.79	0.94	1.87
Hsph1	-2.82	0.01	44.42	113.88	79.15	30.47	25.71	28.09
Idh1	-2.33	0.02	55.38	104.93	80.16	39.07	29.65	34.36
Ifi205	12.4	0.03	0.18	0.39	0.28	6.81	0.2	3.51
Ifi207	4.11	0.03	1.18	1.37	1.27	8.09	2.38	5.23
Ifitm2	2.01	0.00633	53.39	59.95	56.67	148.51	79.14	113.83
Ifngr1	2.81	0.03	3.83	5.61	4.72	21.58	4.94	13.26
Ighm	-7.48	0.04	0.76	36.07	18.42	0.78	4.14	2.46
Igkv15-103	-25.33	0.00858	0	33.99	16.99	0	1.34	0.67
Il1rapl2	2.34	0.02	5.89	6.44	6.16	19.3	9.49	14.39
Il4ra	2.58	0.03	5.06	5.92	5.49	22.43	5.89	14.16
Ints13	-2.3	0.03	32.53	54.08	43.3	22.44	15.23	18.84
Ints8	-2.3	0.04	29.11	47.45	38.28	17.95	15.4	16.68
Ipo7	-2.31	0.03	139.07	222.27	180.67	68.02	88.44	78.23
Ipo8	-2.6	0.05	13.1	22.73	17.92	6.99	6.81	6.9
Irf4	24.6	0.04	0.12	0.13	0.12	5.89	0.13	3.01
Iscu	1.65	0.03	34.13	38.81	36.47	58.55	61.73	60.14
Jag1	-4.63	0.00298	95.16	33.37	64.27	8.41	19.35	13.88
Jmjd6	-1.99	0.04	133.18	188.01	160.6	96.79	64.76	80.77
Jsrp1	-11.37	0.02	13.66	0.23	6.95	1.22	0	0.61
Kcne3	-5.82	0.04	6.28	4.57	5.42	0.72	1.15	0.93
Kcnma1	17.16	0.02	0.36	0.05	0.21	5.89	1.16	3.53
Klhl14	4.25	0.05	0.39	1.83	1.11	7.45	1.99	4.72
Krt17	30.04	0.05	0	0.2	0.1	6.04	0	3.02
Krt8	-2.32	0.04	21.45	33.5	27.47	14.43	9.21	11.82
Ktn1	-2.3	0.05	25.54	46.3	35.92	16.47	14.7	15.59
Laptm5	2.06	0.01	34.42	45.02	39.72	114.94	48.4	81.67
Large2	-2.73	0.00771	33.08	33.45	33.27	14.28	10.11	12.2
Lbp	2.88	0.02	10.68	11.99	11.33	57.07	8.29	32.68
Lcn2	6.65	0.0049	2.34	1.51	1.93	22.72	2.9	12.81
Lgals3	2.55	0.000183	53.04	67.26	60.15	151.59	155.3	153.44
Lgmn	2.12	0.00552	98.81	135.13	116.97	351.14	145.41	248.28
Lilrb4a_1	2.17	0.03	3.59	7.75	5.67	13.43	11.23	12.33
Lingo1	6.06	0.000279	3.33	2.42	2.87	27.82	6.97	17.4
Lmna	1.68	0.02	137.69	139.52	138.61	274.94	190.92	232.93
Lpl	2.8	0.03	9.07	16.98	13.03	65.5	7.45	36.48
Lrg1	6.5	0.00919	17.54	20.76	19.15	244.63	4.34	124.49
Lrrc25	2.21	0.03	7.79	5.17	6.48	14.64	13.98	14.31
Ly6c1	2.37	0.03	13.44	11.71	12.57	48.78	10.89	29.84
Lypd6b	-4.88	0.04	2.78	23.45	13.11	4.1	1.28	2.69
Lyve1	9.47	0.0013	0.6	1.83	1.22	20.54	2.48	11.51
Lzic	-2.95	0.04	8.54	16.4	12.47	5.46	2.98	4.22
Mab21l1	-4.5	0.00681	30.38	21.39	25.88	1.31	10.2	5.76
Macrod1	1.83	0.03	103.89	62.38	83.14	144.72	159.18	151.95
Maged1	1.91	0.03	325.98	167.26	246.62	601.65	338.17	469.91
Marco	4.2	0.02	4.65	37.88	21.27	167.88	10.84	89.36
Mb	-24.71	0.0039	92.79	0.5	46.64	0.65	3.12	1.89
Mcoln3	2.98	0.04	2.64	1.86	2.25	8.07	5.34	6.71
Meis3	2.13	0.03	181.96	58.4	120.18	291.18	221.94	256.56
Meox2	-3.12	0.05	7.59	25.62	16.61	5.52	5.11	5.32
Mgmt	2.14	0.02	12.48	7.97	10.23	16.88	26.81	21.84
Mgst1	3.91	0.00525	5.17	5.73	5.45	36.6	5.99	21.29
Mid1	-3.22	0.04	6.71	14.75	10.73	4.14	2.52	3.33
Mmp2	3.41	0.03	16.62	7.59	12.11	76.69	5.83	41.26
Mmp9	4.6	0.00252	1.8	1.95	1.88	9.68	7.56	8.62
Mrap	27.78	0.000256	0.87	0.93	0.9	48.39	1.63	25.01
Mrc1	3.39	0.00982	3.98	5.57	4.77	26.36	6.01	16.18
Mrps11	1.59	0.04	112.66	100.65	106.66	147.55	192.49	170.02
Mrps27	-2.2	0.04	39.39	61.01	50.2	25.09	20.45	22.77
Ms4a4a	18.44	0.00288	0.35	0.37	0.36	9.74	3.51	6.62
Ms4a6d	2.53	0.01	3.76	8.12	5.94	19.87	10.19	15.03
Msra	1.93	0.04	9.04	9.46	9.25	22	13.76	17.88
Mt1	8.37	8.63e-07	27.14	24.26	25.7	360.63	69.34	214.98
Mt2	7.49	0.000118	60.94	42.93	51.94	705.35	73.19	389.27
Mustn1	-4.77	0.03	51.21	2.52	26.86	7.57	3.69	5.63
Mvp	2.2	0.00289	35.65	39.09	37.37	104.63	59.43	82.03
Mxd3	1.82	0.04	33.32	18.55	25.94	42.33	52.33	47.33
Mybpc1	#NAME?	0.00701	12.42	0	6.21	0	0	0
Mybpc2	-70.87	0.00167	34.65	0.52	17.59	0.23	0.27	0.25
Myh1	#NAME?	0.00129	24.47	0.15	12.31	0	0	0
Myh2	#NAME?	0.00697	12.35	0	6.18	0	0	0
Myh4	#NAME?	0.000953	27.53	0	13.76	0	0	0
Myl1	-81.12	0.000567	58.94	0	29.47	0.52	0.21	0.36
Myl10	20.78	8.6e-05	0.57	2.45	1.51	59.17	3.52	31.35
Myl4	-29.99	0.03	12.5	0.18	6.34	0.23	0.19	0.21
Myl6	1.84	0.04	832.54	645.25	738.9	733.68	1982.91	1358.29
Mylpf	-35.67	0.000582	330.02	4.81	167.42	3.35	6.04	4.69
Myot	-19.77	0.03	6.28	0.28	3.28	0.18	0.15	0.17
Myoz1	-10.6	0.00649	32.51	0.97	16.74	1.89	1.26	1.58
Naglu	1.76	0.03	25.85	22.64	24.25	43.4	42.03	42.72
Nap1l3	-2.42	0.02	52.36	38.12	45.24	22.52	14.94	18.73
Ncbp1	-2.35	0.02	48.77	81.38	65.08	29.07	26.32	27.7
Ncf4	2	0.04	4.74	6.6	5.67	13.07	9.58	11.32
Nefl	-41.63	0.000516	0.68	74.59	37.64	0.36	1.45	0.9
Ninj1	2.81	0.000133	45.1	40.94	43.02	114.11	127.56	120.84
Nrg3	6.06	0.04	1	0.31	0.66	5.45	2.5	3.98
Nrn1	-4.58	0.03	8.48	7.76	8.12	1.81	1.74	1.77
Ntpcr	1.95	0.04	9.4	8.16	8.78	13.93	20.25	17.09
Nxpe5	3.33	0.03	1.23	2.51	1.87	9.01	3.43	6.22
Nyap1	-3.01	0.05	8.76	8.85	8.81	3.18	2.67	2.93
Olfml3	2.58	0.01	9.15	4.11	6.63	14.15	20.05	17.1
Opn3	-3.66	0.01	9.52	17.92	13.72	3.4	4.09	3.75
P2ry6	2.39	0.04	4.75	3.68	4.22	12.76	7.37	10.07
P4ha2	-2.21	0.04	64.05	57.57	60.81	26.63	28.34	27.48
Pax6	-3.3	0.01	20.2	79.03	49.61	21.26	8.78	15.02
Pcbp4	1.78	0.01	99.57	93.25	96.41	173.82	170.18	172
Pcdh9	-6.09	0.00887	21.37	5.01	13.19	1.59	2.74	2.17
Pck1	8.66	0.00659	2.72	0.7	1.71	28.76	0.86	14.81
Pdlim3	-18.4	0.00451	21.79	0.64	11.22	1.05	0.17	0.61
Pdzk1	-7.98	0.00968	5.04	8.85	6.95	0.46	1.28	0.87
Peli1	-2.82	0.04	9.32	22.02	15.67	5.07	6.06	5.57
Pf4	6.08	7.77e-09	25.18	24.49	24.84	206.99	95.02	151.01
Phlda3	3.26	3e-06	73.51	84.92	79.21	269.17	246.74	257.95
Phpt1	2.73	0.00784	76.49	38.91	57.7	81.23	233.48	157.35
Pidd1	1.87	0.01	22.28	26.77	24.52	46.7	45.18	45.94
Pir	-3.44	0.00262	24.04	38.7	31.37	8.59	9.63	9.11
Pld4	1.7	0.05	15.16	16.35	15.76	32.65	21.06	26.85
Plin4	11.72	0.02	1.7	0.11	0.9	21.21	0	10.6
Plk2	2.67	0.0059	20.64	11.13	15.89	62.36	22.47	42.42
Plk3	2.58	0.00151	22.48	14.68	18.58	49.98	46.07	48.02
Pltp	1.74	0.02	151.84	132.86	142.35	288.74	207.4	248.07
Pm20d2	-3.18	0.02	15.92	25.32	20.62	4.44	8.53	6.49
Pnp_2	1.76	0.04	42.33	40.53	41.43	99.17	46.79	72.98
Pnpla2	2.65	0.01	52.57	53.09	52.83	234.49	45.52	140
Postn	2.19	0.02	37.86	34.01	35.93	118.89	38.55	78.72
Ppid	-2.62	0.01	33.58	65.38	49.48	20.36	17.36	18.86
Ppp1r1a	2.52	0.02	6.86	3.82	5.34	18.39	8.49	13.44
Prkdc	-2.26	0.04	31.88	58.75	45.31	24.97	15.11	20.04
Prnd	-6.66	0.02	3.51	13.39	8.45	1.01	1.52	1.27
Ptpru	2.8	0.000822	8.25	10.7	9.47	27.62	25.37	26.49
Ptrh1	2.06	0.00947	32.78	21.93	27.36	59.85	52.74	56.3
Ptx3	12.09	0.05	0.61	0.16	0.39	9.01	0.34	4.68
Pvalb	#NAME?	0.000173	54.97	0	27.48	0	0	0
Pycard	2.73	0.04	1.75	3.12	2.43	5.89	7.38	6.63
Pygl	-2.79	0.00518	66.82	48.66	57.74	27.39	14.04	20.72
Pygm	-2.53	0.03	105.68	40.45	73.06	29.74	28.02	28.88
Pyy	∞	0.000178	0	0	0	31.91	0.52	16.22
Rabggta	1.77	0.02	52.1	39.67	45.89	84.43	78.27	81.35
Rarres1	7.32	0.03	0	1.18	0.59	7.37	1.23	4.3
Rarres2	2.64	0.05	37.86	16.86	27.36	126.21	18.03	72.12
Reep2	1.85	0.02	56.12	41.59	48.85	101.65	79.22	90.44
Retn	13.46	0.00688	3.29	0	1.65	44.34	0	22.17
Rgs1	-4.69	0.04	27.32	2.02	14.67	2.57	3.69	3.13
Rgs5	-2.62	0.02	17.74	27.08	22.41	11.37	5.74	8.55
Rhoc	2.16	0.01	553.41	420.49	486.95	613.24	1492.94	1053.09
Rpl22l1	-2.4	0.00952	212.6	324.05	268.33	114.72	108.51	111.61
Rps27l	1.82	0.02	23.42	32.78	28.1	47.02	55.09	51.05
Rundc3a	1.83	0.03	35.47	26.61	31.04	46.95	66.92	56.94
S100a1	2.11	0.01	307.32	148.64	227.98	591.75	372.08	481.91
S100a3	8.61	0.000689	41.05	5.23	23.14	347.83	50.69	199.26
S100a5	6.4	0.000735	26.09	4.33	15.21	162.99	31.7	97.35
S100a6	5.6	0.00204	140.61	54.74	97.67	992.09	102.4	547.25
S100a8	-10.27	0.04	4.76	3.85	4.3	0.84	0	0.42
Scamp5	1.82	0.04	10.67	11.42	11.04	22.71	17.46	20.09
Scara5	13.7	0.04	0.26	0.22	0.24	6.47	0.12	3.29
Scd1	11.89	0.00506	16.55	11.47	14.01	330.26	2.83	166.54
Scd2	-2.8	0.00646	27.77	38.35	33.06	12.54	11.06	11.8
Scd3	-4.04	0.00223	29.15	32.15	30.65	3.99	11.18	7.58
Scgb3a1	9.94	0.03	0	0.52	0.26	1.36	3.82	2.59
Schip1	-13.05	0.000671	3.78	46.26	25.02	2.41	1.42	1.92
Sdc1	1.77	0.03	40.13	31.69	35.91	80.15	46.88	63.51
Sdc4	1.93	0.04	9.05	14.83	11.94	32.62	13.53	23.08
Sdsl	2.85	0.00845	6.95	3.96	5.45	10.88	20.25	15.57
Selenop	2.22	0.00113	65.79	64.35	65.07	164.31	124.71	144.51
Serpina3c	34.79	0.00191	0.52	0	0.26	18.02	0.15	9.09
Serpina3m	18.17	0.04	0.34	0	0.17	5.92	0.19	3.05
Serpina3n	11.46	0.000482	19.46	7.25	13.35	293.03	12.95	152.99
Sertad1	2.07	0.02	114.18	60.06	87.12	142.94	217.11	180.03
Sesn2	1.76	0.02	35.68	37.85	36.76	69.1	59.95	64.53
Sfn	4.18	0.00262	3.22	3.09	3.16	19.93	6.47	13.2
Sft2d1	1.95	0.04	11.31	8.98	10.14	13.53	26.01	19.77
Sgca	2.25	0.04	36.64	10.96	23.8	37.53	69.72	53.63
Shc1	1.84	0.03	388.48	331.18	359.83	963.43	363.05	663.24
Siah2	-2.56	0.02	39.71	29.66	34.68	15.88	11.17	13.53
Slc11a1	2.09	0.04	7.59	8.32	7.95	23.3	9.96	16.63
Slc27a1	2.88	0.00673	13.35	10.74	12.04	54.67	14.74	34.7
Slc2a3	-2.77	0.00484	71.84	76.06	73.95	24.28	29.06	26.67
Slc2a6	-3.22	0.04	10.14	10.5	10.32	3.05	3.35	3.2
Slc30a8	-2.25	0.04	65.25	100.56	82.9	32.42	41.19	36.8
Slc36a2	19.68	0.01	0.36	0.13	0.24	9.55	0	4.78
Slc4a11	1.95	0.04	9.13	11.02	10.08	25.98	13.26	19.62
Slfn2	2.06	0.04	2.43	8.05	5.24	12.23	9.4	10.82
Sln	#NAME?	0.00185	21.93	0	10.96	0	0	0
Slx1b	1.96	0.02	15.77	10.97	13.37	28.41	24.1	26.25
Snx8	1.74	0.02	55.88	55.42	55.65	105.54	87.74	96.64
Spi1	2.16	0.03	5.52	7.94	6.73	19.26	9.79	14.52
Sqle	-2.35	0.04	35	69.27	52.13	23.46	20.92	22.19
Sra1	1.89	0.02	22.68	21.18	21.93	40.76	42.32	41.54
Srl	-69.64	0.05	5.59	0.06	2.83	0.08	0	0.04
Sssca1	1.7	0.04	49.59	33.7	41.65	73.67	68.32	70.99
Stc2	-3.21	0.02	25.67	15.35	20.51	4.34	8.44	6.39
Stk19	1.87	0.03	17.31	11.26	14.29	26.18	27.29	26.73
Sulf2	4.41	0.000608	2.96	3.61	3.28	19.72	9.25	14.49
Sytl1	2.68	0.0022	25.48	14.54	20.01	43.6	63.5	53.55
Tagln	1.6	0.03	162.65	346.76	254.71	445.61	368.8	407.2
Tcap	-166.26	0.000102	70.72	0.66	35.69	0.43	0	0.21
Tcn2	2.12	0.01	16.32	23.75	20.04	57.74	27.09	42.42
Thbs4	-8.47	0.03	19.16	0.68	9.92	1.53	0.82	1.17
Tmem252	3.19	0.03	3.05	4.81	3.93	22.15	2.91	12.53
Tmem35a	2.69	0.01	5.73	3.25	4.49	13.79	10.37	12.08
Tmem86a	3.23	0.000589	13.26	6.98	10.12	28.01	37.39	32.7
Tnnc1	2.37	0.01	208.43	100.28	154.35	243.87	487.02	365.44
Tnnc2	-14.26	0.0091	195.69	1.78	98.74	4.07	9.78	6.93
Tnni2	-284.64	7.53e-05	223.16	0	111.58	0.44	0.35	0.39
Tnni3	2.51	0.00854	30.96	11.44	21.2	66.77	39.56	53.17
Tnnt1	1.56	0.05	729.99	583.54	656.77	1025.16	1029.55	1027.36
Tnnt3	-17.8	0.00398	170.08	1.07	85.57	4.87	4.74	4.81
Traf4	1.9	0.03	272.72	152.67	212.7	292.82	514	403.41
Trappc6a	1.9	0.04	51.94	31.58	41.76	52.04	106.58	79.31
Trem2	3.13	0.000312	30.59	20.45	25.52	64.81	94.99	79.9
Trf	3.63	0.02	7.07	29.61	18.34	124.53	8.77	66.65
Trip6	1.64	0.02	142.76	149.21	145.99	251.38	226.33	238.85
Trpc4	2.62	0.02	4.45	3.06	3.76	11.29	8.41	9.85
Tuba4a	-3.66	0.04	19	3.68	11.34	4.69	1.5	3.1
Tubb3	1.65	0.05	417.4	336.5	376.95	820.13	422.9	621.51
Txnip	2.38	0.00751	47.54	43.54	45.54	164.27	52.59	108.43
Tyrobp	2.44	0.00173	58.49	53.26	55.88	103.13	169.62	136.37
Ubald2	1.78	0.03	43.1	33.44	38.27	82.67	53.68	68.17
Ucp2	1.73	0.02	87.99	91.13	89.56	179.98	130.71	155.34
Uhrf2	-3.2	0.02	15.26	35.65	25.45	6.39	9.54	7.96
Usp28	-3.5	0.01	10.58	15.7	13.14	3.88	3.62	3.75
Vamp8	1.88	0.02	20.01	16.59	18.3	27.47	41.48	34.48
Vgf	4.57	0.02	41.02	14.36	27.69	242.87	10.2	126.53
Vip	4.66	0.05	12.47	0.81	6.64	59.32	2.56	30.94
Vwce	4.51	0.00315	2.69	1.5	2.1	9.89	9.03	9.46
Wdr45	1.58	0.04	71.18	64.49	67.83	118.33	95.55	106.94
Wfdc17	3.06	0.00611	16.81	8.19	12.5	19.09	57.5	38.3
Xdh	3.03	0.03	2.71	7.41	5.06	26.71	3.91	15.31
Zc3h15	-2.13	0.05	94.19	193.99	144.09	70.37	65.02	67.7
Zdhhc24	2.01	0.03	11.98	8.04	10.01	19.41	20.78	20.09
Zfp703	8.83	0.00443	5.03	1.84	3.43	58.8	1.83	30.31
